# Supplementary material for: Whole-genome sequencing of Hyphopichia burtonii from isolated yeast recovered from zebra dove droppings in Thailand
Source: PLoS One. 2025 Jun 13;20(6):e0315067. doi: 10.1371/journal.pone.0315067 (PMC12165387; doi:10.1371/journal.pone.0315067)
Supplement: S1 File — The most proteins of H. burtonii related to yeasts in the Saccharomycetaceae family (CSV) [file pone.0315067.s001.csv]

# BUSCO version is: 5.5.0
# The lineage dataset is: saccharomycetes_odb10 (Creation date: 2024-01-08	number of genomes: 76	number of BUSCOs: 2137)
# Busco id Status Sequence Score Length OrthoDB url Description
0at4891	Complete	5.g1636	4435.1	3336	https://v10-1.orthodb.org/?query=0at4891	Midasin
6at4891	Complete	1.g141	4322.9	2868	https://v10-1.orthodb.org/?query=6at4891	PIK-related kinase
23at4891	Complete	6.g1761	2677.7	2148	https://v10-1.orthodb.org/?query=23at4891	Vacuolar protein sorting-associated protein
42at4891	Complete	5.g1668	3454.4	1816	https://v10-1.orthodb.org/?query=42at4891	Carbamoyl-phosphate synthase small subunit
50at4891	Complete	5.g1486	1299.1	1347	https://v10-1.orthodb.org/?query=50at4891	Protein Csf1
61at4891	Complete	11.g2615	2028.1	2191	https://v10-1.orthodb.org/?query=61at4891	E3 ubiquitin ligase
85at4891	Complete	17.g3313	3319.9	1842	https://v10-1.orthodb.org/?query=85at4891	Pre-mRNA-processing-splicing factor 8
86at4891	Complete	24.g3756	3339.5	1817	https://v10-1.orthodb.org/?query=86at4891	Acetyl-CoA carboxylase
93at4891	Complete	44.g4426	2025.3	1570	https://v10-1.orthodb.org/?query=93at4891	Translational activator Gcn1
95at4891	Complete	8.g2128	3243.3	1804	https://v10-1.orthodb.org/?query=95at4891	Glutamate synthase
115at4891	Complete	10.g2506	1692.4	1447	https://v10-1.orthodb.org/?query=115at4891	Cell morphogenesis central region
145at4891	Complete	12.g2778	1144.1	1283	https://v10-1.orthodb.org/?query=145at4891	Phosphatidylinositol 3-/4-kinase
154at4891	Complete	9.g2316	360	253	https://v10-1.orthodb.org/?query=154at4891	Phosphatidylinositol 3-/4-kinase
170at4891	Complete	1.g379	2445.7	1601	https://v10-1.orthodb.org/?query=170at4891	DNA polymerase epsilon catalytic subunit
216at4891	Complete	20.g3529	1377.7	1009	https://v10-1.orthodb.org/?query=216at4891	Phosphatidylinositol 3-/4-kinase
227at4891	Complete	5.g1557	2536.3	1453	https://v10-1.orthodb.org/?query=227at4891	Clathrin heavy chain
245at4891	Complete	27.g3890	2410.9	1371	https://v10-1.orthodb.org/?query=245at4891	RNA polymerase Rpb1
274at4891	Complete	5.g1476	2675.4	1477	https://v10-1.orthodb.org/?query=274at4891	Fatty acid synthase
300at4891	Complete	2.g611	1169.9	930	https://v10-1.orthodb.org/?query=300at4891	Phosphatidylinositol-4-phosphate 5-kinase
331at4891	Complete	33.g4138	715.5	1045	https://v10-1.orthodb.org/?query=331at4891	U3 small nucleolar RNA-associated protein 10
364at4891	Complete	5.g1638	1839.9	1228	https://v10-1.orthodb.org/?query=364at4891	3-phosphoshikimate 1-carboxyvinyltransferase
365at4891	Complete	32.g4091	2475.2	1249	https://v10-1.orthodb.org/?query=365at4891	RNA polymerase Rpb1
369at4891	Complete	2.g749	1415.5	976	https://v10-1.orthodb.org/?query=369at4891	Phospholipase
394at4891	Complete	7.g1987	1246.4	1111	https://v10-1.orthodb.org/?query=394at4891	CCR4-NOT transcription complex subunit 1
414at4891	Complete	22.g3603	2248.8	1239	https://v10-1.orthodb.org/?query=414at4891	DNA-directed RNA polymerase subunit
419at4891	Complete	2.g668	2205.1	1054	https://v10-1.orthodb.org/?query=419at4891	DNA-directed RNA polymerase
425at4891	Complete	6.g1720	1896.1	969	https://v10-1.orthodb.org/?query=425at4891	DNA-directed RNA polymerase
431at4891	Complete	1.g83	1731.2	1037	https://v10-1.orthodb.org/?query=431at4891	Polyketide synthase
443at4891	Complete	4.g1450	829	690	https://v10-1.orthodb.org/?query=443at4891	Winged helix-like DNA-binding domain superfamily
455at4891	Complete	2.g731	1012.9	985	https://v10-1.orthodb.org/?query=455at4891	Transcription elongation factor Spt6
468at4891	Complete	8.g2195	1503.5	993	https://v10-1.orthodb.org/?query=468at4891	P-type ATPase
469at4891	Complete	1.g27	624.5	997	https://v10-1.orthodb.org/?query=469at4891	Rho GTPase activation protein
471at4891	Complete	26.g3856	795.7	852	https://v10-1.orthodb.org/?query=471at4891	Ras guanine nucleotide exchange factor domain superfamily
510at4891	Missing
514at4891	Complete	19.g3476	1547.8	1429	https://v10-1.orthodb.org/?query=514at4891	Proteasome component Ecm29
515at4891	Complete	22.g3639	1587.2	977	https://v10-1.orthodb.org/?query=515at4891	Chromo domain
519at4891	Fragmented	15.g3056	1487.8	1303	https://v10-1.orthodb.org/?query=519at4891	Armadillo-type fold
528at4891	Complete	2.g489	1746.2	1035	https://v10-1.orthodb.org/?query=528at4891	PurM-like
535at4891	Complete	11.g2655	825.4	822	https://v10-1.orthodb.org/?query=535at4891	Nucleoporin
540at4891	Complete	1.g283	1216.9	1269	https://v10-1.orthodb.org/?query=540at4891	Nucleoporin Nup188
569at4891	Missing
578at4891	Complete	14.g2976	909.3	934	https://v10-1.orthodb.org/?query=578at4891	WD40/YVTN repeat-like-containing domain superfamily
594at4891	Complete	2.g473	1869.4	962	https://v10-1.orthodb.org/?query=594at4891	DNA-directed RNA polymerase
630at4891	Fragmented	2.g696	1244.5	953	https://v10-1.orthodb.org/?query=630at4891	Sec7
631at4891	Complete	19.g3478	1673.2	929	https://v10-1.orthodb.org/?query=631at4891	P-type ATPase
652at4891	Fragmented	1.g60	815.2	607	https://v10-1.orthodb.org/?query=652at4891	Anaphase-promoting complex subunit 1
662at4891	Fragmented	28.g3939	245.9	450	https://v10-1.orthodb.org/?query=662at4891	Armadillo-type fold
665at4891	Complete	40.g4335	1638.8	986	https://v10-1.orthodb.org/?query=665at4891	Coatomer subunit alpha
676at4891	Complete	7.g2026	1615.1	928	https://v10-1.orthodb.org/?query=676at4891	P-type ATPase
692at4891	Complete	13.g2896	1334.4	1280	https://v10-1.orthodb.org/?query=692at4891	S1 domain
693at4891	Complete	1.g309	1045.5	846	https://v10-1.orthodb.org/?query=693at4891	MAP kinase kinase kinase
695at4891	Complete	6.g1864	1694.5	895	https://v10-1.orthodb.org/?query=695at4891	Carbamoyl-phosphate synthetase
707at4891	Complete	13.g2926	270.4	249	https://v10-1.orthodb.org/?query=707at4891	SEPARIN core domain
721at4891	Complete	1.g63	1115.7	852	https://v10-1.orthodb.org/?query=721at4891	DNA-directed RNA polymerase
722at4891	Complete	16.g3187	1034.3	961	https://v10-1.orthodb.org/?query=722at4891	AMP-dependent synthetase/ligase
730at4891	Complete	2.g503	1486	854	https://v10-1.orthodb.org/?query=730at4891	DNA polymerase
746at4891	Complete	5.g1477	1339.1	751	https://v10-1.orthodb.org/?query=746at4891	Histidine phosphatase superfamily
751at4891	Complete	12.g2767	1626.5	922	https://v10-1.orthodb.org/?query=751at4891	Aminoacyl-tRNA synthetase
811at4891	Missing
845at4891	Complete	1.g300	1299	1001	https://v10-1.orthodb.org/?query=845at4891	Elongator complex protein 1
863at4891	Complete	2.g596	1634.9	851	https://v10-1.orthodb.org/?query=863at4891	2-oxoglutarate dehydrogenase E1 component
869at4891	Complete	23.g3683	1571.6	856	https://v10-1.orthodb.org/?query=869at4891	Chromo domain
960at4891	Complete	2.g764	1740.9	883	https://v10-1.orthodb.org/?query=960at4891	Elongation factor 3
962at4891	Complete	49.g4490	1404.1	816	https://v10-1.orthodb.org/?query=962at4891	Alanine--tRNA ligase
982at4891	Complete	47.g4462	1240.2	763	https://v10-1.orthodb.org/?query=982at4891	Pyridoxal phosphate-dependent transferase
986at4891	Complete	4.g1380	2082.5	1416	https://v10-1.orthodb.org/?query=986at4891	SNF2-related
1006at4891	Missing
1011at4891	Complete	7.g1992	1555.2	949	https://v10-1.orthodb.org/?query=1011at4891	DNA topoisomerase
1037at4891	Complete	4.g1338	1311.8	968	https://v10-1.orthodb.org/?query=1037at4891	DNA polymerase
1038at4891	Complete	8.g2070	633.3	553	https://v10-1.orthodb.org/?query=1038at4891	Ubiquitin specific protease
1088at4891	Complete	9.g2262	945.2	862	https://v10-1.orthodb.org/?query=1088at4891	Helicase
1099at4891	Complete	34.g4175	1004.6	724	https://v10-1.orthodb.org/?query=1099at4891	Glycoside hydrolase family 38
1120at4891	Complete	14.g3004	1204.7	836	https://v10-1.orthodb.org/?query=1120at4891	Ribosome biogenesis protein Bms1
1180at4891	Complete	1.g328	1300.9	947	https://v10-1.orthodb.org/?query=1180at4891	Uncharacterised domain NUC173
1186at4891	Complete	4.g1317	1392.1	709	https://v10-1.orthodb.org/?query=1186at4891	RNA cytidine acetyltransferase
1220at4891	Complete	1.g147	1285	1186	https://v10-1.orthodb.org/?query=1220at4891	Protein kinase domain
1221at4891	Complete	7.g1932	1054.3	783	https://v10-1.orthodb.org/?query=1221at4891	FACT complex subunit Spt16 domain
1226at4891	Complete	11.g2658	1197.1	939	https://v10-1.orthodb.org/?query=1226at4891	Importin-beta
1228at4891	Complete	18.g3355	941.2	851	https://v10-1.orthodb.org/?query=1228at4891	BEACH domain
1240at4891	Complete	7.g1955	216.9	419	https://v10-1.orthodb.org/?query=1240at4891	Mediator complex subunit Med13
1243at4891	Complete	2.g795	1137.6	827	https://v10-1.orthodb.org/?query=1243at4891	Condensin complex subunit 1
1266at4891	Fragmented	4.g1225	802.1	480	https://v10-1.orthodb.org/?query=1266at4891	NAD-specific glutamate dehydrogenase
1283at4891	Missing
1299at4891	Missing
1312at4891	Complete	10.g2373	1106.4	1131	https://v10-1.orthodb.org/?query=1312at4891	SMCs flexible hinge
1341at4891	Complete	7.g1912	667.2	549	https://v10-1.orthodb.org/?query=1341at4891	KEN domain
1344at4891	Fragmented	23.g3660	300.8	223	https://v10-1.orthodb.org/?query=1344at4891	WD40/YVTN repeat-like-containing domain superfamily
1372at4891	Complete	6.g1875	1164.7	871	https://v10-1.orthodb.org/?query=1372at4891	Nrap protein domain 1
1378at4891	Complete	1.g240	1366.7	838	https://v10-1.orthodb.org/?query=1378at4891	Paired amphipathic helix
1391at4891	Complete	10.g2409	1722.6	1075	https://v10-1.orthodb.org/?query=1391at4891	Glycogen debranching enzyme
1392at4891	Complete	3.g901	799.4	669	https://v10-1.orthodb.org/?query=1392at4891	Ubiquitin carboxyl-terminal hydrolase 7
1425at4891	Missing
1426at4891	Complete	2.g527	904.9	658	https://v10-1.orthodb.org/?query=1426at4891	Sulfite reductase
1452at4891	Complete	5.g1571	1251	863	https://v10-1.orthodb.org/?query=1452at4891	Lysophospholipase NTE1
1483at4891	Missing
1491at4891	Complete	7.g2025	1604.8	867	https://v10-1.orthodb.org/?query=1491at4891	Aminoacyl-tRNA synthetase
1495at4891	Complete	6.g1826	708.4	712	https://v10-1.orthodb.org/?query=1495at4891	WD40-repeat-containing domain
1497at4891	Fragmented	4.g1190	445.1	563	https://v10-1.orthodb.org/?query=1497at4891	Nucleoporin Nup186/Nup192/Nup205
1521at4891	Complete	19.g3411	941.8	765	https://v10-1.orthodb.org/?query=1521at4891	Peptidase M16
1523at4891	Complete	10.g2498	1181.1	778	https://v10-1.orthodb.org/?query=1523at4891	P-type ATPase
1529at4891	Missing
1547at4891	Complete	11.g2554	1030.8	740	https://v10-1.orthodb.org/?query=1547at4891	Amino acid permease/ SLC12A domain
1597at4891	Complete	8.g2071	1167.3	698	https://v10-1.orthodb.org/?query=1597at4891	ABC transporter
1609at4891	Missing
1625at4891	Complete	2.g787	1210.5	747	https://v10-1.orthodb.org/?query=1625at4891	SNF2-related
1627at4891	Complete	13.g2893	1359.7	828	https://v10-1.orthodb.org/?query=1627at4891	Aminoacyl-tRNA synthetase
1633at4891	Missing
1642at4891	Complete	28.g3950	300.1	496	https://v10-1.orthodb.org/?query=1642at4891	Nucleoporin
1653at4891	Complete	3.g1069	933.4	656	https://v10-1.orthodb.org/?query=1653at4891	Coatomer subunit beta'
1655at4891	Complete	25.g3813	903.2	715	https://v10-1.orthodb.org/?query=1655at4891	Importin-beta
1667at4891	Complete	19.g3429	916.9	736	https://v10-1.orthodb.org/?query=1667at4891	Peptidase M16
1679at4891	Complete	27.g3912	1334.4	759	https://v10-1.orthodb.org/?query=1679at4891	ATP-dependent RNA helicase Ski2
1699at4891	Complete	18.g3374	1190.1	682	https://v10-1.orthodb.org/?query=1699at4891	P-type ATPase
1708at4891	Complete	34.g4163	844.4	706	https://v10-1.orthodb.org/?query=1708at4891	Alkaline phosphatase-like
1760at4891	Complete	4.g1424	1017.1	606	https://v10-1.orthodb.org/?query=1760at4891	DNA helicase
1774at4891	Complete	3.g944	1167.2	661	https://v10-1.orthodb.org/?query=1774at4891	DNA helicase
1803at4891	Missing
1807at4891	Fragmented	15.g3062	105.3	119	https://v10-1.orthodb.org/?query=1807at4891	Nuclear pore protein
1841at4891	Missing
1860at4891	Complete	43.g4408	1162.5	582	https://v10-1.orthodb.org/?query=1860at4891	Helicase
1865at4891	Complete	38.g4279	1522.9	906	https://v10-1.orthodb.org/?query=1865at4891	Nitrite/Sulfite reductase ferredoxin-like domain
1875at4891	Complete	18.g3329	599.7	809	https://v10-1.orthodb.org/?query=1875at4891	Armadillo-type fold
1906at4891	Complete	36.g4218	702.6	588	https://v10-1.orthodb.org/?query=1906at4891	Transcription initiation factor TFIID subunit 1
1923at4891	Complete	22.g3623	1161.8	616	https://v10-1.orthodb.org/?query=1923at4891	ATP-dependent helicase
1936at4891	Complete	11.g2662	650.5	543	https://v10-1.orthodb.org/?query=1936at4891	Chitin synthase
1947at4891	Complete	11.g2571	1454.1	845	https://v10-1.orthodb.org/?query=1947at4891	Ubiquitin-activating enzyme E1
1970at4891	Complete	16.g3172	392.6	402	https://v10-1.orthodb.org/?query=1970at4891	MIF4G-like
1979at4891	Complete	3.g968	574.3	372	https://v10-1.orthodb.org/?query=1979at4891	Protein kinase domain
2008at4891	Complete	2.g549	388.7	638	https://v10-1.orthodb.org/?query=2008at4891	Tfc3
2010at4891	Complete	4.g1308	1192.8	622	https://v10-1.orthodb.org/?query=2010at4891	DNA helicase
2020at4891	Complete	3.g896	1519	865	https://v10-1.orthodb.org/?query=2020at4891	ATP-dependent RNA helicase Ski2
2040at4891	Complete	10.g2475	516.4	734	https://v10-1.orthodb.org/?query=2040at4891	TRAPP II complex
2048at4891	Complete	4.g1273	1176.6	880	https://v10-1.orthodb.org/?query=2048at4891	Armadillo-type fold
2052at4891	Fragmented	10.g2495	438.8	461	https://v10-1.orthodb.org/?query=2052at4891	WD40/YVTN repeat-like-containing domain superfamily
2053at4891	Complete	1.g388	1178.2	633	https://v10-1.orthodb.org/?query=2053at4891	Aconitase/3-isopropylmalate dehydratase large subunit
2138at4891	Complete	21.g3553	564.6	478	https://v10-1.orthodb.org/?query=2138at4891	Sla1
2161at4891	Complete	51.g4498	911.7	653	https://v10-1.orthodb.org/?query=2161at4891	Splicing factor 3B subunit 1-like
2166at4891	Complete	18.g3361	1275.7	677	https://v10-1.orthodb.org/?query=2166at4891	Cobalamin-independent methionine synthase
2167at4891	Complete	1.g20	1354.4	739	https://v10-1.orthodb.org/?query=2167at4891	ATP-dependent 6-phosphofructokinase
2171at4891	Missing
2180at4891	Complete	14.g2964	1215.7	764	https://v10-1.orthodb.org/?query=2180at4891	Coatomer subunit beta
2193at4891	Complete	20.g3531	1282.4	756	https://v10-1.orthodb.org/?query=2193at4891	Clp
2203at4891	Complete	4.g1280	1023.8	639	https://v10-1.orthodb.org/?query=2203at4891	Glutaminyl-tRNA synthetase
2212at4891	Fragmented	8.g2126	745.1	427	https://v10-1.orthodb.org/?query=2212at4891	ATPase
2307at4891	Complete	17.g3319	1348.2	664	https://v10-1.orthodb.org/?query=2307at4891	Aconitase/3-isopropylmalate dehydratase large subunit
2368at4891	Complete	3.g1134	982.6	727	https://v10-1.orthodb.org/?query=2368at4891	WD40 repeat
2373at4891	Missing
2385at4891	Complete	4.g1310	919.4	661	https://v10-1.orthodb.org/?query=2385at4891	Lon protease
2413at4891	Missing
2421at4891	Missing
2432at4891	Complete	5.g1588	1195	632	https://v10-1.orthodb.org/?query=2432at4891	DNA helicase
2446at4891	Complete	17.g3243	641.5	786	https://v10-1.orthodb.org/?query=2446at4891	Autophagy-related
2456at4891	Complete	3.g856	820.2	552	https://v10-1.orthodb.org/?query=2456at4891	SNF2-related
2459at4891	Missing
2471at4891	Complete	6.g1746	1200.1	780	https://v10-1.orthodb.org/?query=2471at4891	PDZ domain
2483at4891	Complete	4.g1357	973	620	https://v10-1.orthodb.org/?query=2483at4891	Phosphoribosyl-AMP cyclohydrolase domain
2485at4891	Missing
2499at4891	Complete	1.g130	976.6	702	https://v10-1.orthodb.org/?query=2499at4891	Tetratricopeptide repeat
2515at4891	Complete	6.g1866	709	636	https://v10-1.orthodb.org/?query=2515at4891	Armadillo-type fold
2531at4891	Fragmented	8.g2164	579.6	350	https://v10-1.orthodb.org/?query=2531at4891	WD40-repeat-containing domain
2534at4891	Complete	5.g1530	964.4	705	https://v10-1.orthodb.org/?query=2534at4891	ATPase
2539at4891	Complete	45.g4442	559.5	508	https://v10-1.orthodb.org/?query=2539at4891	Eukaryotic translation initiation factor 3 subunit C
2543at4891	Complete	3.g892	366.6	518	https://v10-1.orthodb.org/?query=2543at4891	Mediator complex
2548at4891	Fragmented	12.g2769	496.9	577	https://v10-1.orthodb.org/?query=2548at4891	Transcription initiation factor TFIID subunit 2
2549at4891	Complete	3.g1017	1505.8	985	https://v10-1.orthodb.org/?query=2549at4891	WD40 repeat
2564at4891	Complete	4.g1366	753.5	700	https://v10-1.orthodb.org/?query=2564at4891	RuvA domain 2-like
2565at4891	Complete	10.g2461	745.2	691	https://v10-1.orthodb.org/?query=2565at4891	Bromodomain
2568at4891	Complete	4.g1251	763.5	736	https://v10-1.orthodb.org/?query=2568at4891	WD40-repeat-containing domain
2611at4891	Complete	59.g4542	1305.4	759	https://v10-1.orthodb.org/?query=2611at4891	ATP-dependent 6-phosphofructokinase
2618at4891	Complete	1.g312	1492.7	853	https://v10-1.orthodb.org/?query=2618at4891	SH3 domain
2630at4891	Fragmented	1.g133	289.2	452	https://v10-1.orthodb.org/?query=2630at4891	WD40-repeat-containing domain
2640at4891	Fragmented	1.g84	775.9	418	https://v10-1.orthodb.org/?query=2640at4891	Zinc finger
2706at4891	Complete	27.g3903	517	483	https://v10-1.orthodb.org/?query=2706at4891	Vacuole morphology and inheritance protein 14
2716at4891	Complete	4.g1423	863.6	514	https://v10-1.orthodb.org/?query=2716at4891	Pre-mRNA 3'-end-processing endonuclease polyadenylation factor C-term
2724at4891	Complete	2.g689	1147	590	https://v10-1.orthodb.org/?query=2724at4891	Aminoacyl-tRNA synthetase
2754at4891	Complete	1.g235	691.1	540	https://v10-1.orthodb.org/?query=2754at4891	Translation initiation factor
2784at4891	Complete	6.g1757	1129	586	https://v10-1.orthodb.org/?query=2784at4891	Tryptophan synthase
2793at4891	Complete	6.g1755	717.7	532	https://v10-1.orthodb.org/?query=2793at4891	Glycosyl hydrolase family 63
2825at4891	Complete	3.g1051	1112.8	599	https://v10-1.orthodb.org/?query=2825at4891	Elongation factor G
2851at4891	Complete	4.g1212	789.5	608	https://v10-1.orthodb.org/?query=2851at4891	WD40-repeat-containing domain
2862at4891	Complete	17.g3270	1398.3	699	https://v10-1.orthodb.org/?query=2862at4891	ATPase
2893at4891	Missing
2898at4891	Complete	1.g267	1092.7	643	https://v10-1.orthodb.org/?query=2898at4891	N-acetyl-gamma-glutamyl-phosphate reductase
2905at4891	Complete	19.g3449	352.6	474	https://v10-1.orthodb.org/?query=2905at4891	Timeless protein
2915at4891	Complete	42.g4368	811.8	1086	https://v10-1.orthodb.org/?query=2915at4891	UDP-glucose:Glycoprotein Glucosyltransferase
2926at4891	Complete	2.g774	763.9	600	https://v10-1.orthodb.org/?query=2926at4891	Transcription factor
2971at4891	Complete	11.g2643	1089.4	620	https://v10-1.orthodb.org/?query=2971at4891	ClpA/B
2976at4891	Complete	21.g3556	1099.3	589	https://v10-1.orthodb.org/?query=2976at4891	Oligosaccharyl transferase
2990at4891	Missing
2994at4891	Complete	3.g1115	617.4	662	https://v10-1.orthodb.org/?query=2994at4891	Condensin complex subunit 3
3032at4891	Complete	6.g1876	974.7	588	https://v10-1.orthodb.org/?query=3032at4891	Squalene cyclase
3044at4891	Complete	8.g2193	387.6	466	https://v10-1.orthodb.org/?query=3044at4891	Mad3/Bub1 homology region 1
3049at4891	Complete	2.g699	1011.7	602	https://v10-1.orthodb.org/?query=3049at4891	DNA replication licensing factor MCM7
3050at4891	Complete	41.g4358	1073.1	576	https://v10-1.orthodb.org/?query=3050at4891	Methionyl-tRNA synthetase
3060at4891	Missing
3088at4891	Complete	7.g1962	1106.3	591	https://v10-1.orthodb.org/?query=3088at4891	Carbon-nitrogen hydrolase
3096at4891	Complete	1.g209	437.6	538	https://v10-1.orthodb.org/?query=3096at4891	Sec8 exocyst complex component specific domain
3141at4891	Complete	7.g1959	588.7	574	https://v10-1.orthodb.org/?query=3141at4891	Transcription elongation factor SPT5
3174at4891	Complete	10.g2491	594.1	724	https://v10-1.orthodb.org/?query=3174at4891	WD40/YVTN repeat-like-containing domain superfamily
3190at4891	Complete	4.g1333	213.8	863	https://v10-1.orthodb.org/?query=3190at4891	Nucleolar 27S pre-rRNA processing
3223at4891	Missing
3246at4891	Complete	7.g1897	1222.1	777	https://v10-1.orthodb.org/?query=3246at4891	Ribosomal protein S5 domain 2-type fold
3287at4891	Complete	5.g1481	997	688	https://v10-1.orthodb.org/?query=3287at4891	Glycoside hydrolase family 31
3292at4891	Complete	20.g3528	646.2	470	https://v10-1.orthodb.org/?query=3292at4891	TRP
3316at4891	Complete	7.g2046	1098	857	https://v10-1.orthodb.org/?query=3316at4891	SNF2-related
3320at4891	Complete	23.g3670	878.8	1015	https://v10-1.orthodb.org/?query=3320at4891	CLU domain
3331at4891	Complete	22.g3641	1104.1	620	https://v10-1.orthodb.org/?query=3331at4891	ABC transporter
3360at4891	Complete	8.g2110	541.3	648	https://v10-1.orthodb.org/?query=3360at4891	Sister chromatid cohesion protein
3385at4891	Complete	10.g2369	594.6	500	https://v10-1.orthodb.org/?query=3385at4891	AP-3 complex subunit delta
3388at4891	Complete	4.g1313	685.2	474	https://v10-1.orthodb.org/?query=3388at4891	tRNA (C5-cytosine) methyltransferase
3395at4891	Complete	13.g2855	275.7	409	https://v10-1.orthodb.org/?query=3395at4891	WD40 repeat
3397at4891	Complete	12.g2745	378.8	640	https://v10-1.orthodb.org/?query=3397at4891	Pep3/Vps18/deep orange
3404at4891	Complete	25.g3810	299.6	395	https://v10-1.orthodb.org/?query=3404at4891	PH-like domain superfamily
3426at4891	Complete	3.g1081	503.2	495	https://v10-1.orthodb.org/?query=3426at4891	DNA polymerase
3439at4891	Complete	5.g1614	785.6	537	https://v10-1.orthodb.org/?query=3439at4891	SLC26A/SulP transporter
3472at4891	Missing
3484at4891	Complete	2.g541	1239.4	642	https://v10-1.orthodb.org/?query=3484at4891	3-isopropylmalate dehydratase
3487at4891	Complete	1.g321	1391.5	804	https://v10-1.orthodb.org/?query=3487at4891	PIN domain
3494at4891	Complete	4.g1412	404.8	337	https://v10-1.orthodb.org/?query=3494at4891	Actin-related protein 8
3496at4891	Complete	34.g4172	1153	718	https://v10-1.orthodb.org/?query=3496at4891	ATPase
3544at4891	Complete	12.g2722	908.9	660	https://v10-1.orthodb.org/?query=3544at4891	Phosphatidylinositol 3-/4-kinase
3548at4891	Complete	26.g3832	884.9	588	https://v10-1.orthodb.org/?query=3548at4891	Mir domain superfamily
3559at4891	Missing
3574at4891	Complete	17.g3289	886.6	1026	https://v10-1.orthodb.org/?query=3574at4891	tRNA (guanine-N1-)-methyltransferase
3577at4891	Complete	40.g4343	1022.2	536	https://v10-1.orthodb.org/?query=3577at4891	ATPase
3593at4891	Complete	3.g1096	1033.5	552	https://v10-1.orthodb.org/?query=3593at4891	Glutamine amidotransferase type 2 domain
3596at4891	Missing
3606at4891	Complete	13.g2845	801.2	532	https://v10-1.orthodb.org/?query=3606at4891	TFIID subunit TAF5
3616at4891	Missing
3680at4891	Complete	3.g1128	697.8	551	https://v10-1.orthodb.org/?query=3680at4891	ATPase
3764at4891	Complete	37.g4249	838.7	613	https://v10-1.orthodb.org/?query=3764at4891	Actin family
3773at4891	Missing
3798at4891	Complete	13.g2884	986.1	546	https://v10-1.orthodb.org/?query=3798at4891	Aconitase/3-isopropylmalate dehydratase large subunit
3802at4891	Complete	11.g2667	1217.4	605	https://v10-1.orthodb.org/?query=3802at4891	E3 ubiquitin-protein ligase
3806at4891	Complete	1.g104	293.7	353	https://v10-1.orthodb.org/?query=3806at4891	Cleavage and polyadenylation specificity factor 2
3824at4891	Complete	11.g2540	848.1	579	https://v10-1.orthodb.org/?query=3824at4891	Sda1
3845at4891	Complete	4.g1393	789.9	697	https://v10-1.orthodb.org/?query=3845at4891	Ribosomal protein S5 domain 2-type fold
3849at4891	Fragmented	1.g303	391.7	312	https://v10-1.orthodb.org/?query=3849at4891	Para-aminobenzoate synthase
3853at4891	Complete	11.g2553	820.5	728	https://v10-1.orthodb.org/?query=3853at4891	Importin-beta
3892at4891	Complete	1.g12	236.8	424	https://v10-1.orthodb.org/?query=3892at4891	RNA polymerase II assembly factor Rtp1
3937at4891	Complete	42.g4367	688.6	436	https://v10-1.orthodb.org/?query=3937at4891	Methylenetetrahydrofolate reductase
3959at4891	Complete	17.g3241	141.1	342	https://v10-1.orthodb.org/?query=3959at4891	Vacuolar protein sorting-associated protein 35
3981at4891	Fragmented	20.g3487	127.4	176	https://v10-1.orthodb.org/?query=3981at4891	BRCT domain
3988at4891	Complete	9.g2223	1104.2	607	https://v10-1.orthodb.org/?query=3988at4891	Dynamin
4017at4891	Complete	8.g2196	928.7	532	https://v10-1.orthodb.org/?query=4017at4891	VTC domain
4022at4891	Fragmented	5.g1618	163.5	258	https://v10-1.orthodb.org/?query=4022at4891	Zinc finger
4034at4891	Complete	12.g2721	713	404	https://v10-1.orthodb.org/?query=4034at4891	Poly(A) polymerase
4036at4891	Complete	3.g1165	560.8	460	https://v10-1.orthodb.org/?query=4036at4891	Biotin--acetyl-CoA-carboxylase ligase
4037at4891	Fragmented	8.g2094	122.5	207	https://v10-1.orthodb.org/?query=4037at4891	Tetratricopeptide-like helical domain superfamily
4064at4891	Fragmented	6.g1731	502.5	452	https://v10-1.orthodb.org/?query=4064at4891	Aminoacyl-tRNA synthetase
4082at4891	Complete	11.g2601	610	692	https://v10-1.orthodb.org/?query=4082at4891	WD40/YVTN repeat-like-containing domain superfamily
4125at4891	Missing
4151at4891	Complete	23.g3700	532	531	https://v10-1.orthodb.org/?query=4151at4891	Sec23/Sec24
4175at4891	Missing
4206at4891	Fragmented	24.g3762	949.5	568	https://v10-1.orthodb.org/?query=4206at4891	WD40 repeat
4254at4891	Missing
4259at4891	Complete	1.g43	1072	660	https://v10-1.orthodb.org/?query=4259at4891	Hydroxymethylglutaryl-CoA reductase
4263at4891	Complete	12.g2766	368.1	649	https://v10-1.orthodb.org/?query=4263at4891	WD40-repeat-containing domain
4279at4891	Missing
4281at4891	Missing
4310at4891	Complete	1.g121	448.2	575	https://v10-1.orthodb.org/?query=4310at4891	Peptidase M28
4316at4891	Fragmented	46.g4461	353.2	259	https://v10-1.orthodb.org/?query=4316at4891	SurE-like phosphatase/nucleotidase superfamily
4322at4891	Complete	22.g3612	646.9	793	https://v10-1.orthodb.org/?query=4322at4891	SANT/Myb domain
4326at4891	Complete	1.g174	1070.5	690	https://v10-1.orthodb.org/?query=4326at4891	Helicase
4330at4891	Complete	19.g3420	850.3	618	https://v10-1.orthodb.org/?query=4330at4891	WD40-repeat-containing domain
4336at4891	Complete	5.g1545	246.3	382	https://v10-1.orthodb.org/?query=4336at4891	Patatin-like phospholipase domain
4348at4891	Fragmented	28.g3941	92.9	119	https://v10-1.orthodb.org/?query=4348at4891	Exocyst complex component EXOC2/Sec5
4350at4891	Fragmented	15.g3088	588.6	407	https://v10-1.orthodb.org/?query=4350at4891	WD40/YVTN repeat-like-containing domain superfamily
4356at4891	Complete	21.g3585	758.2	509	https://v10-1.orthodb.org/?query=4356at4891	p-loop containing nucleoside triphosphate hydrolase protein
4360at4891	Complete	1.g205	681.8	475	https://v10-1.orthodb.org/?query=4360at4891	AMP-binding
4361at4891	Complete	9.g2239	947.3	511	https://v10-1.orthodb.org/?query=4361at4891	ATPase
4366at4891	Complete	4.g1184	525.2	784	https://v10-1.orthodb.org/?query=4366at4891	Zinc finger
4369at4891	Complete	1.g28	789.4	498	https://v10-1.orthodb.org/?query=4369at4891	Phospholipid
4373at4891	Complete	5.g1605	1192.9	731	https://v10-1.orthodb.org/?query=4373at4891	26S proteasome regulatory subunit RPN1
4400at4891	Complete	7.g2016	1052.4	590	https://v10-1.orthodb.org/?query=4400at4891	DNA helicase
4402at4891	Fragmented	1.g36	71	150	https://v10-1.orthodb.org/?query=4402at4891	Hid-1/Ecm30
4428at4891	Complete	10.g2371	557.8	464	https://v10-1.orthodb.org/?query=4428at4891	Jacalin-like lectin domain
4448at4891	Complete	6.g1748	552.1	520	https://v10-1.orthodb.org/?query=4448at4891	Histone-lysine N-methyltransferase
4466at4891	Complete	3.g1083	1796.1	3547	https://v10-1.orthodb.org/?query=4466at4891	Pleckstrin homology domain
4474at4891	Complete	1.g7	1026.8	484	https://v10-1.orthodb.org/?query=4474at4891	Elongator complex protein 3
4476at4891	Complete	2.g819	1028.3	536	https://v10-1.orthodb.org/?query=4476at4891	Heat shock protein 70 family
4478at4891	Complete	9.g2234	785.1	468	https://v10-1.orthodb.org/?query=4478at4891	FAD/NAD(P)-binding domain superfamily
4484at4891	Complete	30.g4025	789	522	https://v10-1.orthodb.org/?query=4484at4891	DNA ligase
4490at4891	Complete	7.g1942	592.6	564	https://v10-1.orthodb.org/?query=4490at4891	WD40-repeat-containing domain
4496at4891	Complete	2.g785	705.5	439	https://v10-1.orthodb.org/?query=4496at4891	Aldehyde dehydrogenase domain
4513at4891	Missing
4544at4891	Complete	4.g1298	786.7	595	https://v10-1.orthodb.org/?query=4544at4891	Peroxisome biogenesis factor 1
4545at4891	Complete	6.g1744	997.7	717	https://v10-1.orthodb.org/?query=4545at4891	Frag1/DRAM/Sfk1
4561at4891	Missing
4581at4891	Complete	26.g3849	1053.4	534	https://v10-1.orthodb.org/?query=4581at4891	ABC transporter
4590at4891	Complete	12.g2744	933.4	533	https://v10-1.orthodb.org/?query=4590at4891	EF-hand domain
4591at4891	Complete	4.g1271	1232.7	817	https://v10-1.orthodb.org/?query=4591at4891	Translation initiation factor IF- 2
4598at4891	Complete	6.g1762	568.9	457	https://v10-1.orthodb.org/?query=4598at4891	Serine/threonine-protein kinase
4609at4891	Complete	12.g2746	1024.6	622	https://v10-1.orthodb.org/?query=4609at4891	AdoMet-dependent rRNA methyltransferase SPB1
4661at4891	Complete	2.g715	458.7	494	https://v10-1.orthodb.org/?query=4661at4891	Thioredoxin domain
4664at4891	Missing
4680at4891	Complete	7.g1908	1052.2	635	https://v10-1.orthodb.org/?query=4680at4891	PurM-like
4765at4891	Complete	7.g1972	737.4	756	https://v10-1.orthodb.org/?query=4765at4891	Zinc finger
4773at4891	Missing
4795at4891	Complete	2.g614	498.4	506	https://v10-1.orthodb.org/?query=4795at4891	Ubiquitinyl hydrolase
4846at4891	Fragmented	25.g3800	327.3	210	https://v10-1.orthodb.org/?query=4846at4891	Translation initiation factor 2A
4848at4891	Complete	2.g476	740.4	600	https://v10-1.orthodb.org/?query=4848at4891	Nucleolar complex protein 2
4850at4891	Complete	4.g1322	849.4	495	https://v10-1.orthodb.org/?query=4850at4891	Malic enzyme
4853at4891	Complete	1.g93	350.6	415	https://v10-1.orthodb.org/?query=4853at4891	Alpha/Beta hydrolase fold
4865at4891	Complete	2.g588	407.9	526	https://v10-1.orthodb.org/?query=4865at4891	STAG
4918at4891	Complete	14.g3024	863.8	733	https://v10-1.orthodb.org/?query=4918at4891	DNA mismatch repair protein MutS
4939at4891	Complete	3.g954	808.6	524	https://v10-1.orthodb.org/?query=4939at4891	Histone deacetylase
4952at4891	Complete	16.g3161	894	461	https://v10-1.orthodb.org/?query=4952at4891	Glucose-6-phosphate isomerase
4972at4891	Complete	15.g3101	911	492	https://v10-1.orthodb.org/?query=4972at4891	GroEL-like apical domain superfamily
5040at4891	Missing
5053at4891	Complete	27.g3906	829.7	670	https://v10-1.orthodb.org/?query=5053at4891	AARP2CN
5096at4891	Complete	3.g1099	942.7	505	https://v10-1.orthodb.org/?query=5096at4891	Acetolactate synthase
5123at4891	Missing
5148at4891	Complete	12.g2756	562.4	440	https://v10-1.orthodb.org/?query=5148at4891	Replication factor A
5157at4891	Complete	16.g3199	440.8	546	https://v10-1.orthodb.org/?query=5157at4891	Vacuolar protein sorting-associated protein 54
5183at4891	Complete	20.g3539	465	476	https://v10-1.orthodb.org/?query=5183at4891	Sec1-like protein
5188at4891	Complete	3.g897	415	438	https://v10-1.orthodb.org/?query=5188at4891	Rab-GTPase-TBC domain
5189at4891	Complete	5.g1515	554.4	454	https://v10-1.orthodb.org/?query=5189at4891	Histidine kinase/HSP90-like ATPase
5194at4891	Complete	40.g4341	675.4	572	https://v10-1.orthodb.org/?query=5194at4891	Winged helix-like DNA-binding domain superfamily
5280at4891	Complete	22.g3638	808.2	452	https://v10-1.orthodb.org/?query=5280at4891	Polyadenylate-binding protein
5314at4891	Complete	1.g11	1209.3	628	https://v10-1.orthodb.org/?query=5314at4891	Histidine kinase/HSP90-like ATPase
5324at4891	Missing
5351at4891	Complete	5.g1648	378.9	525	https://v10-1.orthodb.org/?query=5351at4891	ER membrane protein complex subunit 1
5370at4891	Fragmented	10.g2442	429.7	308	https://v10-1.orthodb.org/?query=5370at4891	WD40-repeat-containing domain
5371at4891	Complete	4.g1395	180.6	258	https://v10-1.orthodb.org/?query=5371at4891	Protein kinase domain
5384at4891	Complete	24.g3770	232	295	https://v10-1.orthodb.org/?query=5384at4891	Far11/STRP
5443at4891	Missing
5457at4891	Complete	16.g3189	840	564	https://v10-1.orthodb.org/?query=5457at4891	Aminoacyl-tRNA synthetase
5475at4891	Complete	19.g3415	999.6	541	https://v10-1.orthodb.org/?query=5475at4891	Proline-tRNA ligase
5478at4891	Complete	6.g1716	826.1	448	https://v10-1.orthodb.org/?query=5478at4891	Glutamyl/glutaminyl-tRNA synthetase
5483at4891	Complete	3.g938	1040.4	591	https://v10-1.orthodb.org/?query=5483at4891	Dynamin
5495at4891	Complete	17.g3255	1140.9	768	https://v10-1.orthodb.org/?query=5495at4891	26S Proteasome non-ATPase regulatory subunit 1
5502at4891	Missing
5523at4891	Fragmented	10.g2414	310.8	428	https://v10-1.orthodb.org/?query=5523at4891	Zinc finger
5530at4891	Complete	57.g4539	780.1	452	https://v10-1.orthodb.org/?query=5530at4891	GroEL-like apical domain superfamily
5534at4891	Complete	6.g1741	503.6	306	https://v10-1.orthodb.org/?query=5534at4891	Tetratricopeptide repeat
5536at4891	Complete	33.g4121	819.1	522	https://v10-1.orthodb.org/?query=5536at4891	Glycoside hydrolase
5553at4891	Complete	1.g241	877.4	677	https://v10-1.orthodb.org/?query=5553at4891	DNA topoisomerase I
5557at4891	Missing
5563at4891	Complete	8.g2082	761.1	478	https://v10-1.orthodb.org/?query=5563at4891	Phenylalanyl-tRNA synthetase
5569at4891	Complete	12.g2719	519.1	554	https://v10-1.orthodb.org/?query=5569at4891	Exocyst complex component Sec10-like
5578at4891	Complete	6.g1780	758.8	519	https://v10-1.orthodb.org/?query=5578at4891	RNA recognition motif domain
5587at4891	Complete	16.g3183	848.5	734	https://v10-1.orthodb.org/?query=5587at4891	Peptidase M16
5624at4891	Fragmented	3.g866	370.1	413	https://v10-1.orthodb.org/?query=5624at4891	Conserved oligomeric Golgi complex
5639at4891	Complete	2.g619	580.8	771	https://v10-1.orthodb.org/?query=5639at4891	Nucleoporin Pom152
5651at4891	Missing
5691at4891	Complete	1.g387	975.5	443	https://v10-1.orthodb.org/?query=5691at4891	ATPase
5710at4891	Complete	3.g1076	964.3	536	https://v10-1.orthodb.org/?query=5710at4891	Nucleolar GTP-binding protein 1
5741at4891	Complete	3.g1021	1041.6	565	https://v10-1.orthodb.org/?query=5741at4891	Glycyl-tRNA synthetase
5746at4891	Missing
5755at4891	Complete	6.g1870	867.3	540	https://v10-1.orthodb.org/?query=5755at4891	STAS domain
5756at4891	Missing
5791at4891	Complete	4.g1371	620.7	446	https://v10-1.orthodb.org/?query=5791at4891	Helicase
5815at4891	Complete	1.g215	589.4	547	https://v10-1.orthodb.org/?query=5815at4891	DnaJ domain
5823at4891	Complete	15.g3085	756.3	548	https://v10-1.orthodb.org/?query=5823at4891	CCAAT-binding factor
5832at4891	Complete	30.g4023	1065.2	713	https://v10-1.orthodb.org/?query=5832at4891	Short-chain dehydrogenase/reductase
5844at4891	Complete	9.g2284	550.5	469	https://v10-1.orthodb.org/?query=5844at4891	Helicase SMUBP-2/Hcs1-like
5847at4891	Missing
5850at4891	Complete	30.g4035	591.2	408	https://v10-1.orthodb.org/?query=5850at4891	Cora-domain-containing protein
5851at4891	Complete	11.g2591	864.3	548	https://v10-1.orthodb.org/?query=5851at4891	Trehalase
5879at4891	Complete	1.g237	867	546	https://v10-1.orthodb.org/?query=5879at4891	EF hand associated
5905at4891	Complete	8.g2199	861.4	463	https://v10-1.orthodb.org/?query=5905at4891	T-complex protein 1 subunit gamma
5926at4891	Complete	18.g3397	643.3	444	https://v10-1.orthodb.org/?query=5926at4891	SAC domain
5934at4891	Complete	18.g3393	1115.3	736	https://v10-1.orthodb.org/?query=5934at4891	GPI ethanolamine phosphate transferase 1
5956at4891	Complete	35.g4194	884.7	477	https://v10-1.orthodb.org/?query=5956at4891	Aminoacyl-tRNA synthetase
5963at4891	Complete	4.g1419	819	493	https://v10-1.orthodb.org/?query=5963at4891	Elongation factor 4
5966at4891	Duplicated	12.g2726	734.3	423	https://v10-1.orthodb.org/?query=5966at4891	Cytochrome P450
5966at4891	Duplicated	12.g2727	724	423	https://v10-1.orthodb.org/?query=5966at4891	Cytochrome P450
5986at4891	Complete	24.g3741	528.4	386	https://v10-1.orthodb.org/?query=5986at4891	WD40-repeat-containing domain
6010at4891	Fragmented	3.g940	79.9	153	https://v10-1.orthodb.org/?query=6010at4891	R3H domain
6044at4891	Complete	5.g1544	481	455	https://v10-1.orthodb.org/?query=6044at4891	tRNase Z endonuclease
6046at4891	Complete	42.g4386	778.3	447	https://v10-1.orthodb.org/?query=6046at4891	Importin-alpha
6149at4891	Complete	27.g3894	672	420	https://v10-1.orthodb.org/?query=6149at4891	Peptidase S8/S53 domain
6151at4891	Complete	16.g3196	1042.6	551	https://v10-1.orthodb.org/?query=6151at4891	Heat shock protein 70 family
6164at4891	Complete	9.g2273	651.6	384	https://v10-1.orthodb.org/?query=6164at4891	Peptidase M24
6172at4891	Complete	48.g4484	670.5	470	https://v10-1.orthodb.org/?query=6172at4891	Alpha-D-phosphohexomutase
6208at4891	Fragmented	6.g1676	407.9	338	https://v10-1.orthodb.org/?query=6208at4891	Nucleolar complex-associated protein 3
6231at4891	Complete	3.g923	763.2	547	https://v10-1.orthodb.org/?query=6231at4891	Pseudouridine synthase
6242at4891	Complete	13.g2834	268.5	221	https://v10-1.orthodb.org/?query=6242at4891	WD40/YVTN repeat-like-containing domain superfamily
6249at4891	Complete	6.g1774	806.1	442	https://v10-1.orthodb.org/?query=6249at4891	Isocitrate lyase
6314at4891	Complete	20.g3537	784.2	583	https://v10-1.orthodb.org/?query=6314at4891	Dipeptidylpeptidase IV
6336at4891	Complete	2.g800	855	466	https://v10-1.orthodb.org/?query=6336at4891	GroEL-like apical domain superfamily
6341at4891	Missing
6364at4891	Complete	15.g3066	608.7	536	https://v10-1.orthodb.org/?query=6364at4891	Dynamin superfamily
6387at4891	Complete	1.g280	910	459	https://v10-1.orthodb.org/?query=6387at4891	GMP synthase
6396at4891	Complete	1.g298	303	466	https://v10-1.orthodb.org/?query=6396at4891	Pre-rRNA-processing protein RIX1
6409at4891	Complete	20.g3500	545.5	565	https://v10-1.orthodb.org/?query=6409at4891	Nucleolar protein 14
6418at4891	Complete	1.g61	489.4	349	https://v10-1.orthodb.org/?query=6418at4891	Phosphatidylserine decarboxylase
6427at4891	Missing
6431at4891	Complete	8.g2077	790.2	697	https://v10-1.orthodb.org/?query=6431at4891	NFACT protein
6437at4891	Complete	2.g734	658.7	471	https://v10-1.orthodb.org/?query=6437at4891	Translation initiation factor IF- 2
6439at4891	Complete	3.g1153	721.7	491	https://v10-1.orthodb.org/?query=6439at4891	Oligopeptide transporter
6448at4891	Complete	11.g2609	789.8	428	https://v10-1.orthodb.org/?query=6448at4891	Sodium/hydrogen exchanger
6506at4891	Complete	16.g3188	473.7	491	https://v10-1.orthodb.org/?query=6506at4891	Pentatricopeptide repeat
6508at4891	Complete	3.g952	470.7	357	https://v10-1.orthodb.org/?query=6508at4891	SAM-dependent methyltransferase RsmB/NOP2-type
6539at4891	Complete	9.g2265	736.2	432	https://v10-1.orthodb.org/?query=6539at4891	Pyridoxal phosphate-dependent transferase
6544at4891	Missing
6549at4891	Complete	2.g727	386.7	363	https://v10-1.orthodb.org/?query=6549at4891	Translation elongation factor EFTu/EF1A
6552at4891	Missing
6558at4891	Missing
6566at4891	Complete	32.g4088	634.2	434	https://v10-1.orthodb.org/?query=6566at4891	Sodium/calcium exchanger membrane region
6567at4891	Complete	27.g3911	888.5	585	https://v10-1.orthodb.org/?query=6567at4891	ATPase
6624at4891	Complete	12.g2713	895.6	429	https://v10-1.orthodb.org/?query=6624at4891	Translation initiation factor 2
6633at4891	Complete	7.g1888	713.5	457	https://v10-1.orthodb.org/?query=6633at4891	tRNA uridine 5-carboxymethylaminomethyl modification enzyme MnmG
6637at4891	Complete	15.g3043	778.6	436	https://v10-1.orthodb.org/?query=6637at4891	Acetyl-CoA hydrolase/transferase C-terminal domain
6641at4891	Fragmented	38.g4282	263.3	288	https://v10-1.orthodb.org/?query=6641at4891	Zinc finger
6658at4891	Complete	2.g756	682.6	590	https://v10-1.orthodb.org/?query=6658at4891	WD40/YVTN repeat-like-containing domain superfamily
6691at4891	Complete	12.g2696	583.6	403	https://v10-1.orthodb.org/?query=6691at4891	WD40-repeat-containing domain
6711at4891	Missing
6740at4891	Complete	1.g40	897.7	856	https://v10-1.orthodb.org/?query=6740at4891	Tricalbin
6748at4891	Complete	23.g3680	652.7	434	https://v10-1.orthodb.org/?query=6748at4891	D-arabinono-1
6753at4891	Complete	11.g2606	392.9	387	https://v10-1.orthodb.org/?query=6753at4891	DNA polymerase lambda lyase domain superfamily
6770at4891	Complete	11.g2537	453.9	335	https://v10-1.orthodb.org/?query=6770at4891	GTP1/OBG domain
6788at4891	Complete	18.g3359	737.5	424	https://v10-1.orthodb.org/?query=6788at4891	Anthranilate synthase component I
6789at4891	Complete	17.g3302	492.7	384	https://v10-1.orthodb.org/?query=6789at4891	Diphthamide synthase domain
6800at4891	Complete	41.g4349	732.7	734	https://v10-1.orthodb.org/?query=6800at4891	Phosphatidylinositol 3-kinase VPS34
6820at4891	Complete	22.g3615	459.4	421	https://v10-1.orthodb.org/?query=6820at4891	Creatinase/aminopeptidase-like
6821at4891	Missing
6891at4891	Complete	31.g4056	755.8	389	https://v10-1.orthodb.org/?query=6891at4891	CTP synthase
6902at4891	Complete	3.g1014	694	509	https://v10-1.orthodb.org/?query=6902at4891	Ribosomal protein Rsm22-like
6915at4891	Complete	6.g1817	866.4	475	https://v10-1.orthodb.org/?query=6915at4891	Dihydroxy-acid dehydratase
6917at4891	Complete	1.g157	566.2	497	https://v10-1.orthodb.org/?query=6917at4891	WD40-repeat-containing domain
6943at4891	Complete	3.g919	625	366	https://v10-1.orthodb.org/?query=6943at4891	WD40-repeat-containing domain
6961at4891	Complete	23.g3661	850.7	701	https://v10-1.orthodb.org/?query=6961at4891	Coatomer subunit gamma
7009at4891	Complete	11.g2640	1023.2	553	https://v10-1.orthodb.org/?query=7009at4891	AMP deaminase
7011at4891	Complete	6.g1678	793.4	415	https://v10-1.orthodb.org/?query=7011at4891	6-phosphogluconate dehydrogenase
7030at4891	Complete	6.g1841	731.5	681	https://v10-1.orthodb.org/?query=7030at4891	DNA mismatch repair protein MutS
7031at4891	Complete	13.g2861	750.3	706	https://v10-1.orthodb.org/?query=7031at4891	Eukaryotic translation initiation factor 3 subunit A
7059at4891	Complete	6.g1775	629.2	441	https://v10-1.orthodb.org/?query=7059at4891	tRNA (uracil-O(2)-)-methyltransferase
7062at4891	Complete	4.g1188	878.7	439	https://v10-1.orthodb.org/?query=7062at4891	Phosphoenolpyruvate carboxykinase
7086at4891	Fragmented	10.g2464	215.5	181	https://v10-1.orthodb.org/?query=7086at4891	Mitochondrial splicing suppressor 51
7092at4891	Complete	4.g1433	837.2	451	https://v10-1.orthodb.org/?query=7092at4891	Inosine-5'-monophosphate dehydrogenase
7127at4891	Fragmented	19.g3474	190	180	https://v10-1.orthodb.org/?query=7127at4891	Rab-GTPase-TBC domain
7136at4891	Complete	24.g3769	538.9	444	https://v10-1.orthodb.org/?query=7136at4891	Tetratricopeptide repeat
7201at4891	Complete	48.g4483	558.5	296	https://v10-1.orthodb.org/?query=7201at4891	Nucleotide-diphospho-sugar transferases
7208at4891	Missing
7218at4891	Complete	6.g1677	795.8	424	https://v10-1.orthodb.org/?query=7218at4891	Cytochrome P450
7237at4891	Complete	12.g2717	814.3	454	https://v10-1.orthodb.org/?query=7237at4891	GroEL-like apical domain superfamily
7263at4891	Missing
7265at4891	Complete	2.g557	512.6	596	https://v10-1.orthodb.org/?query=7265at4891	Phosphoinositide phospholipase C
7296at4891	Complete	2.g556	619.8	430	https://v10-1.orthodb.org/?query=7296at4891	Imidazole glycerol phosphate synthase hisHF
7300at4891	Fragmented	16.g3228	281.4	310	https://v10-1.orthodb.org/?query=7300at4891	Vacuolar protein sorting-associated protein 17
7327at4891	Complete	27.g3907	361.5	457	https://v10-1.orthodb.org/?query=7327at4891	Armadillo-type fold
7349at4891	Missing
7363at4891	Fragmented	10.g2434	236.4	217	https://v10-1.orthodb.org/?query=7363at4891	Myotubularin family
7364at4891	Missing
7407at4891	Complete	1.g339	527.9	400	https://v10-1.orthodb.org/?query=7407at4891	Helicase
7410at4891	Fragmented	10.g2449	223.3	200	https://v10-1.orthodb.org/?query=7410at4891	Zinc finger
7422at4891	Complete	44.g4415	515.6	535	https://v10-1.orthodb.org/?query=7422at4891	BRCT domain
7432at4891	Complete	26.g3837	426.1	425	https://v10-1.orthodb.org/?query=7432at4891	Rad4 beta-hairpin domain 1
7444at4891	Complete	2.g702	905.1	473	https://v10-1.orthodb.org/?query=7444at4891	Asparagine synthase
7446at4891	Missing
7491at4891	Complete	6.g1791	918	460	https://v10-1.orthodb.org/?query=7491at4891	ATP synthase subunit alpha
7514at4891	Complete	44.g4422	389.7	363	https://v10-1.orthodb.org/?query=7514at4891	5'-Nucleotidase/apyrase
7515at4891	Complete	11.g2608	454.5	520	https://v10-1.orthodb.org/?query=7515at4891	Nucleoporin protein Ndc1-Nup
7523at4891	Complete	18.g3372	300.9	629	https://v10-1.orthodb.org/?query=7523at4891	Importin-beta
7579at4891	Complete	7.g1938	783.8	445	https://v10-1.orthodb.org/?query=7579at4891	T-complex protein 1 subunit delta
7582at4891	Missing
7589at4891	Complete	4.g1365	643.4	447	https://v10-1.orthodb.org/?query=7589at4891	Methylenetetrahydrofolate reductase
7600at4891	Complete	6.g1730	728.2	371	https://v10-1.orthodb.org/?query=7600at4891	Citrate synthase
7621at4891	Complete	2.g707	781.5	402	https://v10-1.orthodb.org/?query=7621at4891	Translation elongation factor EFTu/EF1A
7633at4891	Complete	42.g4369	568.9	556	https://v10-1.orthodb.org/?query=7633at4891	Tetratricopeptide repeat
7692at4891	Complete	4.g1334	824.9	630	https://v10-1.orthodb.org/?query=7692at4891	Chloride channel protein
7721at4891	Missing
7722at4891	Complete	13.g2844	484.7	342	https://v10-1.orthodb.org/?query=7722at4891	MFS transporter superfamily
7758at4891	Complete	7.g1931	497.3	418	https://v10-1.orthodb.org/?query=7758at4891	DNA primase large subunit
7831at4891	Fragmented	7.g1894	246	151	https://v10-1.orthodb.org/?query=7831at4891	Amidophosphoribosyltransferase
7840at4891	Complete	3.g1049	881.3	572	https://v10-1.orthodb.org/?query=7840at4891	Cysteine-tRNA ligase
7896at4891	Complete	33.g4118	481.9	408	https://v10-1.orthodb.org/?query=7896at4891	WD40-repeat-containing domain
7917at4891	Complete	1.g162	157.6	336	https://v10-1.orthodb.org/?query=7917at4891	Peroxisomal biogenesis factor 8
7920at4891	Complete	10.g2458	722.3	380	https://v10-1.orthodb.org/?query=7920at4891	Nop domain
7923at4891	Complete	15.g3113	541.9	340	https://v10-1.orthodb.org/?query=7923at4891	FAD dependent oxidoreductase
7925at4891	Missing
7956at4891	Complete	31.g4040	760.1	375	https://v10-1.orthodb.org/?query=7956at4891	Adenosylhomocysteinase
7966at4891	Complete	21.g3581	620.4	370	https://v10-1.orthodb.org/?query=7966at4891	Pyridoxal phosphate-dependent transferase
7982at4891	Complete	11.g2563	945.5	662	https://v10-1.orthodb.org/?query=7982at4891	RNA recognition motif domain
8010at4891	Complete	1.g381	734.8	396	https://v10-1.orthodb.org/?query=8010at4891	Alpha
8023at4891	Complete	10.g2509	503.8	450	https://v10-1.orthodb.org/?query=8023at4891	SH3 domain
8037at4891	Complete	2.g684	246.7	374	https://v10-1.orthodb.org/?query=8037at4891	Sel1-like repeat
8044at4891	Complete	1.g24	750.8	389	https://v10-1.orthodb.org/?query=8044at4891	RuvB-like helicase
8064at4891	Complete	53.g4512	707.1	511	https://v10-1.orthodb.org/?query=8064at4891	HEAT
8065at4891	Complete	10.g2393	332.9	344	https://v10-1.orthodb.org/?query=8065at4891	AP endonuclease 1
8084at4891	Complete	15.g3120	538.2	517	https://v10-1.orthodb.org/?query=8084at4891	Transcription factor IIIC subunit 5
8097at4891	Complete	9.g2300	287.6	577	https://v10-1.orthodb.org/?query=8097at4891	CLASP N-terminal domain
8134at4891	Complete	41.g4361	959.6	683	https://v10-1.orthodb.org/?query=8134at4891	Nucleic acid-binding
8178at4891	Complete	6.g1679	579.7	372	https://v10-1.orthodb.org/?query=8178at4891	Sulfate adenylyltransferase
8179at4891	Complete	34.g4165	611.4	382	https://v10-1.orthodb.org/?query=8179at4891	Non-specific serine/threonine protein kinase
8205at4891	Complete	6.g1847	533	437	https://v10-1.orthodb.org/?query=8205at4891	NADPH-dependent diflavin oxidoreductase 1
8222at4891	Complete	5.g1531	584.1	437	https://v10-1.orthodb.org/?query=8222at4891	Aminoacyl-tRNA synthetase
8224at4891	Complete	31.g4066	545.2	406	https://v10-1.orthodb.org/?query=8224at4891	Carbohydrate kinase
8231at4891	Fragmented	46.g4454	498.5	360	https://v10-1.orthodb.org/?query=8231at4891	Acyltransferase ChoActase/COT/CPT
8253at4891	Fragmented	9.g2285	251	414	https://v10-1.orthodb.org/?query=8253at4891	Nucleolar pre-ribosomal-associated protein 1
8274at4891	Complete	7.g1977	494.7	385	https://v10-1.orthodb.org/?query=8274at4891	Sterile alpha motif domain
8285at4891	Complete	9.g2359	847	456	https://v10-1.orthodb.org/?query=8285at4891	GroEL-like apical domain superfamily
8291at4891	Complete	18.g3396	403.4	461	https://v10-1.orthodb.org/?query=8291at4891	WD40-repeat-containing domain
8311at4891	Complete	1.g331	570.9	411	https://v10-1.orthodb.org/?query=8311at4891	Endopolyphosphatase
8330at4891	Complete	8.g2210	859	472	https://v10-1.orthodb.org/?query=8330at4891	Delta-1-pyrroline-5-carboxylate dehydrogenase
8344at4891	Complete	7.g1982	693.2	397	https://v10-1.orthodb.org/?query=8344at4891	Nucleolar GTP-binding protein 2
8353at4891	Complete	1.g356	675.5	440	https://v10-1.orthodb.org/?query=8353at4891	Membrane bound O-acyl transferase
8365at4891	Complete	2.g784	439.2	507	https://v10-1.orthodb.org/?query=8365at4891	TCF25/Rqc1
8380at4891	Complete	2.g678	158.3	375	https://v10-1.orthodb.org/?query=8380at4891	Origin recognition complex
8437at4891	Complete	3.g1158	479.6	713	https://v10-1.orthodb.org/?query=8437at4891	DNA polymerase V
8466at4891	Fragmented	1.g154	282.5	299	https://v10-1.orthodb.org/?query=8466at4891	Dual specificity phosphatase
8471at4891	Complete	11.g2623	606.3	330	https://v10-1.orthodb.org/?query=8471at4891	Histone deacetylase
8475at4891	Missing
8487at4891	Missing
8543at4891	Missing
8550at4891	Complete	4.g1418	784.5	459	https://v10-1.orthodb.org/?query=8550at4891	Threonine dehydratase
8551at4891	Complete	18.g3394	529.7	371	https://v10-1.orthodb.org/?query=8551at4891	Indole-3-glycerol phosphate synthase
8562at4891	Complete	14.g3007	662.8	529	https://v10-1.orthodb.org/?query=8562at4891	AP-1 complex subunit gamma
8568at4891	Complete	3.g1025	752.6	352	https://v10-1.orthodb.org/?query=8568at4891	26S Proteasome regulatory subunit 7
8584at4891	Complete	1.g177	385.8	292	https://v10-1.orthodb.org/?query=8584at4891	Kinase
8596at4891	Complete	29.g3980	452.7	335	https://v10-1.orthodb.org/?query=8596at4891	Transcription initiation factor TFIID subunit 6
8686at4891	Missing
8689at4891	Complete	45.g4430	371.4	291	https://v10-1.orthodb.org/?query=8689at4891	AF1104-like superfamily
8708at4891	Complete	1.g118	940.7	441	https://v10-1.orthodb.org/?query=8708at4891	ATPase
8737at4891	Complete	8.g2055	688.5	362	https://v10-1.orthodb.org/?query=8737at4891	Pyridoxal phosphate-dependent transferase
8758at4891	Complete	1.g114	726.1	386	https://v10-1.orthodb.org/?query=8758at4891	Helicase
8759at4891	Missing
8762at4891	Fragmented	37.g4241	421.3	248	https://v10-1.orthodb.org/?query=8762at4891	Helicase
8855at4891	Complete	17.g3312	525	444	https://v10-1.orthodb.org/?query=8855at4891	Nitrogen permease regulator 3
8903at4891	Missing
8923at4891	Complete	11.g2595	775.8	771	https://v10-1.orthodb.org/?query=8923at4891	Ankyrin repeat-containing domain
8944at4891	Missing
8978at4891	Complete	30.g4010	612.6	445	https://v10-1.orthodb.org/?query=8978at4891	Heat shock protein 70 family
8998at4891	Missing
9012at4891	Complete	21.g3598	578.3	402	https://v10-1.orthodb.org/?query=9012at4891	RNA methyltransferase TrmA
9030at4891	Complete	2.g615	735.2	640	https://v10-1.orthodb.org/?query=9030at4891	Zinc finger
9032at4891	Complete	22.g3599	746.8	393	https://v10-1.orthodb.org/?query=9032at4891	RuvB-like helicase
9039at4891	Complete	5.g1580	354.9	286	https://v10-1.orthodb.org/?query=9039at4891	tRNA (guanine(26)-N(2))-dimethyltransferase
9061at4891	Complete	6.g1878	624.5	411	https://v10-1.orthodb.org/?query=9061at4891	Metal-dependent hydrolase
9096at4891	Complete	11.g2549	594	427	https://v10-1.orthodb.org/?query=9096at4891	Ubiquitin-like modifier-activating enzyme Atg7
9152at4891	Complete	3.g1139	682.2	448	https://v10-1.orthodb.org/?query=9152at4891	FACT complex subunit POB3
9157at4891	Missing
9175at4891	Complete	3.g1135	641	449	https://v10-1.orthodb.org/?query=9175at4891	tRNA-dihydrouridine synthase
9223at4891	Fragmented	17.g3316	357.3	263	https://v10-1.orthodb.org/?query=9223at4891	Tetratricopeptide repeat
9258at4891	Complete	7.g1941	952.6	599	https://v10-1.orthodb.org/?query=9258at4891	RNA helicase
9267at4891	Complete	17.g3266	722	396	https://v10-1.orthodb.org/?query=9267at4891	Phenylalanyl-tRNA synthetase
9294at4891	Complete	19.g3424	592.8	390	https://v10-1.orthodb.org/?query=9294at4891	Guanosine-diphosphatase
9322at4891	Complete	31.g4043	719.9	416	https://v10-1.orthodb.org/?query=9322at4891	Peptidase M20
9420at4891	Complete	1.g146	511.7	404	https://v10-1.orthodb.org/?query=9420at4891	Mre11
9436at4891	Complete	19.g3454	583.6	381	https://v10-1.orthodb.org/?query=9436at4891	Glutathione reductase
9446at4891	Complete	12.g2734	593.8	422	https://v10-1.orthodb.org/?query=9446at4891	Signal recognition particle
9457at4891	Complete	2.g542	354.4	559	https://v10-1.orthodb.org/?query=9457at4891	Winged helix-like DNA-binding domain superfamily
9466at4891	Complete	19.g3417	758.5	392	https://v10-1.orthodb.org/?query=9466at4891	Argininosuccinate lyase
9469at4891	Complete	16.g3152	760	369	https://v10-1.orthodb.org/?query=9469at4891	Adenylosuccinate lyase
9476at4891	Complete	13.g2866	762.2	489	https://v10-1.orthodb.org/?query=9476at4891	ATP-grasp fold
9507at4891	Complete	3.g966	398.6	398	https://v10-1.orthodb.org/?query=9507at4891	Mannosyltransferase
9509at4891	Missing
9513at4891	Fragmented	7.g1907	363.3	268	https://v10-1.orthodb.org/?query=9513at4891	Glutamate--cysteine ligase
9525at4891	Duplicated	2.g605	660.9	365	https://v10-1.orthodb.org/?query=9525at4891	Saccharopine dehydrogenase
9525at4891	Duplicated	2.g845	614.9	366	https://v10-1.orthodb.org/?query=9525at4891	Saccharopine dehydrogenase
9553at4891	Complete	23.g3679	617.3	373	https://v10-1.orthodb.org/?query=9553at4891	Hydroxymethylglutaryl-coenzyme A synthase C-terminal domain
9594at4891	Complete	12.g2724	528.9	376	https://v10-1.orthodb.org/?query=9594at4891	Peptidase M16
9605at4891	Missing
9609at4891	Missing
9633at4891	Complete	8.g2205	884.5	419	https://v10-1.orthodb.org/?query=9633at4891	RNA helicase
9643at4891	Missing
9655at4891	Missing
9657at4891	Complete	11.g2600	694.8	362	https://v10-1.orthodb.org/?query=9657at4891	Argininosuccinate synthase
9668at4891	Complete	11.g2590	568.9	362	https://v10-1.orthodb.org/?query=9668at4891	Polyprenyl synthetase
9680at4891	Complete	1.g90	583.1	467	https://v10-1.orthodb.org/?query=9680at4891	RNA helicase
9718at4891	Complete	11.g2618	570.7	441	https://v10-1.orthodb.org/?query=9718at4891	LCCL domain
9724at4891	Complete	9.g2330	682.8	500	https://v10-1.orthodb.org/?query=9724at4891	p-loop containing nucleoside triphosphate hydrolase protein
9757at4891	Complete	9.g2246	871	612	https://v10-1.orthodb.org/?query=9757at4891	Rab-GTPase-TBC domain
9759at4891	Complete	27.g3913	633.7	405	https://v10-1.orthodb.org/?query=9759at4891	PPM-type phosphatase domain
9767at4891	Missing
9782at4891	Complete	1.g396	227.7	317	https://v10-1.orthodb.org/?query=9782at4891	YjeF N-terminal domain
9784at4891	Complete	2.g561	573.5	377	https://v10-1.orthodb.org/?query=9784at4891	Regulator of chromosome condensation 1/beta-lactamase-inhibitor protein II
9816at4891	Complete	37.g4271	436.2	289	https://v10-1.orthodb.org/?query=9816at4891	tRNA (adenine(58)-N(1))-methyltransferase catalytic subunit TRM61
9821at4891	Complete	4.g1375	439.4	356	https://v10-1.orthodb.org/?query=9821at4891	Folylpolyglutamate synthase
9846at4891	Complete	3.g976	693.2	404	https://v10-1.orthodb.org/?query=9846at4891	Helicase
9862at4891	Complete	2.g482	740.4	395	https://v10-1.orthodb.org/?query=9862at4891	UTP--glucose-1-phosphate uridylyltransferase
9897at4891	Complete	21.g3575	544	432	https://v10-1.orthodb.org/?query=9897at4891	Aminoacyl-tRNA synthetase
9903at4891	Complete	1.g295	558.8	296	https://v10-1.orthodb.org/?query=9903at4891	Protein kinase domain
9921at4891	Complete	13.g2825	557.8	382	https://v10-1.orthodb.org/?query=9921at4891	Peptide hydrolase
9922at4891	Complete	6.g1846	183.3	214	https://v10-1.orthodb.org/?query=9922at4891	Bromodomain
9948at4891	Complete	19.g3416	836	461	https://v10-1.orthodb.org/?query=9948at4891	Aminoacyl-tRNA synthetase
9950at4891	Complete	22.g3630	678.9	397	https://v10-1.orthodb.org/?query=9950at4891	Histidine-tRNA ligase
9958at4891	Complete	37.g4250	886.1	568	https://v10-1.orthodb.org/?query=9958at4891	RNA (C5-cytosine) methyltransferase
9995at4891	Complete	17.g3315	477.1	378	https://v10-1.orthodb.org/?query=9995at4891	Pyridoxal phosphate-dependent transferase
10002at4891	Complete	3.g1068	351.7	298	https://v10-1.orthodb.org/?query=10002at4891	ALG11 mannosyltransferase
10099at4891	Missing
10130at4891	Complete	40.g4337	322.3	447	https://v10-1.orthodb.org/?query=10130at4891	BRO1 domain
10138at4891	Complete	9.g2238	346.6	259	https://v10-1.orthodb.org/?query=10138at4891	RNA-binding domain superfamily
10174at4891	Complete	9.g2298	422.9	372	https://v10-1.orthodb.org/?query=10174at4891	DNA polymerase alpha subunit B
10189at4891	Complete	10.g2377	786.9	407	https://v10-1.orthodb.org/?query=10189at4891	Aminoacyl-tRNA synthetase
10194at4891	Complete	4.g1358	489.9	448	https://v10-1.orthodb.org/?query=10194at4891	Tetratricopeptide repeat
10201at4891	Missing
10233at4891	Complete	3.g917	175.7	230	https://v10-1.orthodb.org/?query=10233at4891	Clp1
10256at4891	Fragmented	12.g2779	355.3	263	https://v10-1.orthodb.org/?query=10256at4891	Synaptotagmin-like mitochondrial-lipid-binding domain
10279at4891	Missing
10313at4891	Missing
10332at4891	Complete	4.g1274	464	458	https://v10-1.orthodb.org/?query=10332at4891	Actin interacting protein 3
10341at4891	Complete	3.g996	368.9	606	https://v10-1.orthodb.org/?query=10341at4891	WD40/YVTN repeat-like-containing domain superfamily
10342at4891	Complete	35.g4203	383.2	756	https://v10-1.orthodb.org/?query=10342at4891	p-loop containing nucleoside triphosphate hydrolase protein
10350at4891	Complete	23.g3657	642.6	366	https://v10-1.orthodb.org/?query=10350at4891	ATP-dependent RNA helicase DBP3
10359at4891	Complete	11.g2546	528.5	333	https://v10-1.orthodb.org/?query=10359at4891	Succinate--CoA ligase
10361at4891	Missing
10391at4891	Complete	3.g1037	607.6	475	https://v10-1.orthodb.org/?query=10391at4891	Tetratricopeptide repeat
10450at4891	Missing
10497at4891	Missing
10591at4891	Complete	11.g2639	194.9	389	https://v10-1.orthodb.org/?query=10591at4891	Reduced growth phenotype protein 1
10608at4891	Complete	1.g172	474.3	342	https://v10-1.orthodb.org/?query=10608at4891	tRNA guanosine-2'-O-methyltransferase
10618at4891	Missing
10619at4891	Complete	42.g4372	409.1	377	https://v10-1.orthodb.org/?query=10619at4891	Thiamine phosphate synthase
10626at4891	Complete	9.g2252	602.7	442	https://v10-1.orthodb.org/?query=10626at4891	Oxoglutarate/iron-dependent dioxygenase
10638at4891	Complete	38.g4287	510.3	309	https://v10-1.orthodb.org/?query=10638at4891	tRNA-dihydrouridine synthase
10646at4891	Missing
10649at4891	Complete	16.g3169	348.4	354	https://v10-1.orthodb.org/?query=10649at4891	WD40-repeat-containing domain
10660at4891	Missing
10670at4891	Complete	2.g543	310.3	349	https://v10-1.orthodb.org/?query=10670at4891	DAMP1
10684at4891	Fragmented	4.g1233	271.9	254	https://v10-1.orthodb.org/?query=10684at4891	SH3 domain
10695at4891	Complete	13.g2841	340.4	514	https://v10-1.orthodb.org/?query=10695at4891	Dystroglycan-type cadherin-like
10719at4891	Complete	20.g3495	234.1	266	https://v10-1.orthodb.org/?query=10719at4891	Nuclear control of ATP synthase 2
10727at4891	Missing
10743at4891	Complete	14.g2932	378.6	465	https://v10-1.orthodb.org/?query=10743at4891	Signal recognition particle subunit SRP68
10759at4891	Complete	15.g3042	567.9	405	https://v10-1.orthodb.org/?query=10759at4891	Heat shock protein DnaJ
10800at4891	Complete	2.g507	497.2	365	https://v10-1.orthodb.org/?query=10800at4891	Non-specific serine/threonine protein kinase
10825at4891	Complete	6.g1832	672.7	407	https://v10-1.orthodb.org/?query=10825at4891	Zinc finger
10849at4891	Complete	2.g821	576.3	308	https://v10-1.orthodb.org/?query=10849at4891	Aspartic peptidase A1 family
10854at4891	Missing
10861at4891	Fragmented	28.g3934	132.5	252	https://v10-1.orthodb.org/?query=10861at4891	FAS1 domain
10872at4891	Complete	19.g3439	560.2	409	https://v10-1.orthodb.org/?query=10872at4891	Amino acid transporter
10892at4891	Complete	43.g4401	566.1	352	https://v10-1.orthodb.org/?query=10892at4891	ATPase
10896at4891	Missing
10924at4891	Complete	33.g4120	358.3	313	https://v10-1.orthodb.org/?query=10924at4891	Actin family
10934at4891	Complete	9.g2329	705.6	366	https://v10-1.orthodb.org/?query=10934at4891	Peptide chain release factor eRF1/aRF1
10963at4891	Fragmented	7.g1960	288.5	186	https://v10-1.orthodb.org/?query=10963at4891	Zinc finger C2H2-type
10968at4891	Complete	1.g4	529.2	367	https://v10-1.orthodb.org/?query=10968at4891	Nuclear pore localisation protein NPL4
10975at4891	Complete	21.g3576	676.7	492	https://v10-1.orthodb.org/?query=10975at4891	Pumilio RNA-binding repeat
11009at4891	Complete	6.g1799	426.6	330	https://v10-1.orthodb.org/?query=11009at4891	Peptidase M16
11034at4891	Complete	31.g4069	679.7	325	https://v10-1.orthodb.org/?query=11034at4891	Glutamine synthetase
11037at4891	Complete	11.g2538	608.4	360	https://v10-1.orthodb.org/?query=11037at4891	ATP-dependent RNA helicase DBP8
11039at4891	Complete	3.g1066	487.7	283	https://v10-1.orthodb.org/?query=11039at4891	Methionine aminopeptidase 2
11107at4891	Complete	6.g1717	400.6	295	https://v10-1.orthodb.org/?query=11107at4891	Domain of unknown function DUF155
11155at4891	Complete	10.g2441	496.3	310	https://v10-1.orthodb.org/?query=11155at4891	Dihydroorotate dehydrogenase (quinone)
11161at4891	Complete	7.g1896	693.2	357	https://v10-1.orthodb.org/?query=11161at4891	ATP-dependent RNA helicase DEAD-box
11184at4891	Complete	11.g2550	712.8	402	https://v10-1.orthodb.org/?query=11184at4891	60S ribosomal export protein NMD3
11198at4891	Complete	37.g4272	727.8	351	https://v10-1.orthodb.org/?query=11198at4891	Actin family
11201at4891	Complete	6.g1699	709.4	345	https://v10-1.orthodb.org/?query=11201at4891	26S Proteasome regulatory subunit 6B
11232at4891	Complete	8.g2074	365.5	264	https://v10-1.orthodb.org/?query=11232at4891	Svf1-like
11266at4891	Complete	8.g2179	658.5	370	https://v10-1.orthodb.org/?query=11266at4891	ATP-dependent RNA helicase DBP5
11279at4891	Complete	1.g228	684.3	319	https://v10-1.orthodb.org/?query=11279at4891	Ketol-acid reductoisomerase
11326at4891	Complete	15.g3108	378	297	https://v10-1.orthodb.org/?query=11326at4891	Tetratricopeptide-like helical domain superfamily
11330at4891	Complete	20.g3492	598	413	https://v10-1.orthodb.org/?query=11330at4891	Peptidase M24
11349at4891	Complete	1.g353	545.3	594	https://v10-1.orthodb.org/?query=11349at4891	Tetratricopeptide repeat
11350at4891	Complete	3.g1141	645.2	519	https://v10-1.orthodb.org/?query=11350at4891	SAC3/GANP/THP3
11365at4891	Complete	10.g2516	279	241	https://v10-1.orthodb.org/?query=11365at4891	Nuclear abundant poly(A) RNA-binding protein Nab2
11379at4891	Complete	43.g4399	271.1	473	https://v10-1.orthodb.org/?query=11379at4891	Tetratricopeptide-like helical domain superfamily
11405at4891	Complete	6.g1728	612.5	469	https://v10-1.orthodb.org/?query=11405at4891	RNA-binding domain superfamily
11444at4891	Complete	4.g1266	696.3	380	https://v10-1.orthodb.org/?query=11444at4891	Adenylosuccinate synthetase
11448at4891	Complete	6.g1809	449.5	319	https://v10-1.orthodb.org/?query=11448at4891	DNA primase
11469at4891	Complete	12.g2788	593.7	309	https://v10-1.orthodb.org/?query=11469at4891	tRNA N6-adenosine threonylcarbamoyltransferase
11530at4891	Complete	27.g3891	498.9	337	https://v10-1.orthodb.org/?query=11530at4891	Glycosyl transferase
11568at4891	Complete	9.g2258	345	315	https://v10-1.orthodb.org/?query=11568at4891	WD40-repeat-containing domain
11569at4891	Complete	19.g3479	616.3	390	https://v10-1.orthodb.org/?query=11569at4891	Gamma-glutamyl phosphate reductase
11586at4891	Complete	1.g221	678.9	334	https://v10-1.orthodb.org/?query=11586at4891	ATPase
11624at4891	Complete	24.g3751	375	287	https://v10-1.orthodb.org/?query=11624at4891	Phospholipid/glycerol acyltransferase
11625at4891	Complete	7.g2040	610.4	329	https://v10-1.orthodb.org/?query=11625at4891	2-(3-amino-3-carboxypropyl)histidine synthase subunit 1
11626at4891	Complete	17.g3265	747.9	412	https://v10-1.orthodb.org/?query=11626at4891	Dihydrolipoyl dehydrogenase
11682at4891	Complete	18.g3391	591.5	360	https://v10-1.orthodb.org/?query=11682at4891	p-loop containing nucleoside triphosphate hydrolase protein
11696at4891	Complete	1.g352	672.7	388	https://v10-1.orthodb.org/?query=11696at4891	WD40-repeat-containing domain
11698at4891	Fragmented	1.g407	263.6	219	https://v10-1.orthodb.org/?query=11698at4891	Coatomer subunit delta
11745at4891	Complete	14.g2974	598.1	324	https://v10-1.orthodb.org/?query=11745at4891	Tyrosine--tRNA ligase
11759at4891	Missing
11780at4891	Complete	6.g1691	654.9	310	https://v10-1.orthodb.org/?query=11780at4891	Ribonucleotide reductase small subunit
11796at4891	Complete	6.g1700	200.5	237	https://v10-1.orthodb.org/?query=11796at4891	Mannosyltransferase
11809at4891	Complete	6.g1797	243.2	300	https://v10-1.orthodb.org/?query=11809at4891	PAN2-PAN3 deadenylation complex subunit PAN3
11823at4891	Complete	1.g434	560.5	337	https://v10-1.orthodb.org/?query=11823at4891	THIF-type NAD/FAD binding fold
11825at4891	Fragmented	6.g1813	285	248	https://v10-1.orthodb.org/?query=11825at4891	Winged helix-like DNA-binding domain superfamily
11838at4891	Complete	5.g1594	580.8	441	https://v10-1.orthodb.org/?query=11838at4891	Helicase
11851at4891	Complete	17.g3292	282	486	https://v10-1.orthodb.org/?query=11851at4891	Nuclear pore protein 84/107
11866at4891	Complete	32.g4100	802.6	482	https://v10-1.orthodb.org/?query=11866at4891	GroEL-like apical domain superfamily
11876at4891	Complete	24.g3743	695.9	347	https://v10-1.orthodb.org/?query=11876at4891	Ribosomal protein L3
11892at4891	Fragmented	5.g1592	398	247	https://v10-1.orthodb.org/?query=11892at4891	Serine incorporator/TMS membrane protein
11902at4891	Missing
11916at4891	Complete	8.g2208	556.4	323	https://v10-1.orthodb.org/?query=11916at4891	GTP binding domain
11940at4891	Complete	5.g1608	595.1	436	https://v10-1.orthodb.org/?query=11940at4891	Transmembrane 9 superfamily member
11978at4891	Complete	17.g3256	795.9	401	https://v10-1.orthodb.org/?query=11978at4891	D-isomer specific 2-hydroxyacid dehydrogenase
12025at4891	Fragmented	2.g607	153	240	https://v10-1.orthodb.org/?query=12025at4891	N-acetyltransferase B complex
12039at4891	Complete	1.g319	712.4	370	https://v10-1.orthodb.org/?query=12039at4891	Aminoacyl-tRNA synthetase
12044at4891	Missing
12110at4891	Fragmented	19.g3414	331.8	225	https://v10-1.orthodb.org/?query=12110at4891	Aminoacyl-tRNA synthetase
12111at4891	Fragmented	15.g3048	459.2	240	https://v10-1.orthodb.org/?query=12111at4891	Protohaem IX farnesyltransferase
12134at4891	Complete	13.g2817	692.7	711	https://v10-1.orthodb.org/?query=12134at4891	THO complex
12169at4891	Complete	24.g3748	729.1	457	https://v10-1.orthodb.org/?query=12169at4891	Pescadillo
12175at4891	Missing
12194at4891	Complete	1.g454	676.6	722	https://v10-1.orthodb.org/?query=12194at4891	Tetratricopeptide repeat
12225at4891	Missing
12232at4891	Complete	3.g971	510	304	https://v10-1.orthodb.org/?query=12232at4891	Glutamine amidotransferase type 2 domain
12237at4891	Complete	47.g4467	255.7	279	https://v10-1.orthodb.org/?query=12237at4891	WD40-repeat-containing domain
12254at4891	Complete	22.g3608	618.1	312	https://v10-1.orthodb.org/?query=12254at4891	Pyruvate dehydrogenase E1 component subunit alpha
12256at4891	Complete	6.g1778	482.2	615	https://v10-1.orthodb.org/?query=12256at4891	Vps16
12258at4891	Complete	9.g2321	674.5	345	https://v10-1.orthodb.org/?query=12258at4891	26S Proteasome regulatory subunit 4
12292at4891	Missing
12307at4891	Complete	7.g1939	341	440	https://v10-1.orthodb.org/?query=12307at4891	Sas10 C-terminal domain
12308at4891	Complete	5.g1613	765.1	489	https://v10-1.orthodb.org/?query=12308at4891	Carbohydrate kinase
12314at4891	Complete	13.g2887	470.1	301	https://v10-1.orthodb.org/?query=12314at4891	Cytochrome b5-like heme/steroid binding domain
12332at4891	Complete	7.g2041	440.9	366	https://v10-1.orthodb.org/?query=12332at4891	HSP20-like chaperone
12347at4891	Complete	2.g833	761	648	https://v10-1.orthodb.org/?query=12347at4891	Mitochondrial carrier protein
12349at4891	Complete	5.g1541	362.1	253	https://v10-1.orthodb.org/?query=12349at4891	Ribosomal protein L2
12381at4891	Complete	6.g1810	389.9	299	https://v10-1.orthodb.org/?query=12381at4891	WD40-repeat-containing domain
12422at4891	Complete	1.g113	694.9	383	https://v10-1.orthodb.org/?query=12422at4891	Pyridoxal phosphate-dependent transferase
12445at4891	Missing
12450at4891	Fragmented	3.g1164	269.1	184	https://v10-1.orthodb.org/?query=12450at4891	UbiA prenyltransferase conserved site
12468at4891	Complete	6.g1707	334.8	725	https://v10-1.orthodb.org/?query=12468at4891	Armadillo-type fold
12469at4891	Complete	21.g3561	411.9	386	https://v10-1.orthodb.org/?query=12469at4891	Leucine-rich repeat
12487at4891	Complete	45.g4436	545.9	306	https://v10-1.orthodb.org/?query=12487at4891	Carbamoyl-phosphate synthase small subunit
12502at4891	Complete	1.g263	242.4	274	https://v10-1.orthodb.org/?query=12502at4891	SUN domain
12523at4891	Missing
12541at4891	Complete	32.g4110	753.7	395	https://v10-1.orthodb.org/?query=12541at4891	ATP-dependent RNA helicase DBP2
12549at4891	Missing
12560at4891	Complete	12.g2708	694.7	373	https://v10-1.orthodb.org/?query=12560at4891	ATPase
12562at4891	Complete	2.g758	329.3	397	https://v10-1.orthodb.org/?query=12562at4891	Conserved oligomeric Golgi complex
12567at4891	Complete	14.g3011	421	331	https://v10-1.orthodb.org/?query=12567at4891	Mitochondrial import inner membrane translocase subunit Tim50
12584at4891	Complete	2.g651	667.1	646	https://v10-1.orthodb.org/?query=12584at4891	P-type ATPase
12627at4891	Complete	14.g2959	469.6	307	https://v10-1.orthodb.org/?query=12627at4891	Arginine biosynthesis bifunctional protein ArgJ
12629at4891	Complete	11.g2684	581.7	368	https://v10-1.orthodb.org/?query=12629at4891	Ammonium transporter
12635at4891	Complete	1.g351	718.1	466	https://v10-1.orthodb.org/?query=12635at4891	Kelch-type beta propeller
12664at4891	Fragmented	7.g1998	442.9	262	https://v10-1.orthodb.org/?query=12664at4891	Uroporphyrin-III C-methyltransferase
12680at4891	Complete	9.g2293	252.2	242	https://v10-1.orthodb.org/?query=12680at4891	WD40-repeat-containing domain
12684at4891	Complete	1.g206	753.6	399	https://v10-1.orthodb.org/?query=12684at4891	Phosphoglycerate kinase
12717at4891	Complete	1.g122	567.7	313	https://v10-1.orthodb.org/?query=12717at4891	Uroporphyrinogen decarboxylase
12728at4891	Complete	12.g2799	584	369	https://v10-1.orthodb.org/?query=12728at4891	Homoserine O-acetyltransferase
12732at4891	Fragmented	2.g566	276.3	215	https://v10-1.orthodb.org/?query=12732at4891	Amino-acid acetyltransferase
12737at4891	Complete	6.g1712	291.5	343	https://v10-1.orthodb.org/?query=12737at4891	Mediator complex
12784at4891	Complete	2.g472	574.3	408	https://v10-1.orthodb.org/?query=12784at4891	RNA polymerase II transcription factor B subunit 2
12794at4891	Missing
12814at4891	Complete	9.g2251	609.8	367	https://v10-1.orthodb.org/?query=12814at4891	Aspartate kinase
12837at4891	Missing
12947at4891	Complete	10.g2489	409.3	302	https://v10-1.orthodb.org/?query=12947at4891	WD40-repeat-containing domain
12956at4891	Missing
12973at4891	Complete	22.g3601	678.8	348	https://v10-1.orthodb.org/?query=12973at4891	26S Proteasome regulatory subunit 6A
12980at4891	Complete	37.g4251	383.5	310	https://v10-1.orthodb.org/?query=12980at4891	tRNA (adenine(58)-N(1))-methyltransferase non-catalytic subunit TRM6
13029at4891	Complete	14.g2948	398.1	429	https://v10-1.orthodb.org/?query=13029at4891	Zinc finger
13051at4891	Complete	17.g3297	406.8	315	https://v10-1.orthodb.org/?query=13051at4891	tRNA (guanine(37)-N1)-methyltransferase
13102at4891	Complete	11.g2551	626.5	328	https://v10-1.orthodb.org/?query=13102at4891	Bromodomain
13106at4891	Complete	6.g1713	506	335	https://v10-1.orthodb.org/?query=13106at4891	26S proteasome non-ATPase regulatory subunit 3
13112at4891	Complete	27.g3896	311.2	282	https://v10-1.orthodb.org/?query=13112at4891	Iron hydrogenase
13129at4891	Complete	54.g4522	319.2	305	https://v10-1.orthodb.org/?query=13129at4891	Ubiquitin specific protease
13150at4891	Fragmented	9.g2214	230.8	162	https://v10-1.orthodb.org/?query=13150at4891	Zinc finger
13164at4891	Complete	1.g91	440.9	279	https://v10-1.orthodb.org/?query=13164at4891	tRNA pseudouridine synthase
13193at4891	Complete	13.g2919	414.4	562	https://v10-1.orthodb.org/?query=13193at4891	Heat shock protein 70 family
13197at4891	Complete	45.g4441	536.9	281	https://v10-1.orthodb.org/?query=13197at4891	Cytoplasmic tRNA 2-thiolation protein 1
13235at4891	Complete	56.g4538	486.8	293	https://v10-1.orthodb.org/?query=13235at4891	Fungal lipase-like domain
13241at4891	Complete	14.g2952	487.6	512	https://v10-1.orthodb.org/?query=13241at4891	Tetratricopeptide-like helical domain superfamily
13243at4891	Missing
13259at4891	Missing
13280at4891	Complete	43.g4403	1038.6	1053	https://v10-1.orthodb.org/?query=13280at4891	Tetratricopeptide repeat
13290at4891	Complete	11.g2621	720.8	409	https://v10-1.orthodb.org/?query=13290at4891	Ergosterol biosynthesis ERG4/ERG24
13293at4891	Complete	21.g3578	394.3	299	https://v10-1.orthodb.org/?query=13293at4891	Ribonuclease Nob1
13303at4891	Complete	6.g1872	444.7	310	https://v10-1.orthodb.org/?query=13303at4891	Protein kinase domain
13320at4891	Complete	1.g448	446.5	287	https://v10-1.orthodb.org/?query=13320at4891	WD40-repeat-containing domain
13326at4891	Complete	8.g2119	586.6	368	https://v10-1.orthodb.org/?query=13326at4891	Peptidase M16
13347at4891	Missing
13383at4891	Complete	3.g932	596	679	https://v10-1.orthodb.org/?query=13383at4891	TOG domain
13388at4891	Missing
13407at4891	Missing
13437at4891	Missing
13501at4891	Fragmented	1.g67	130.8	142	https://v10-1.orthodb.org/?query=13501at4891	Ribosome control protein 1
13503at4891	Complete	15.g3046	429.7	301	https://v10-1.orthodb.org/?query=13503at4891	GPN-loop GTPase
13507at4891	Missing
13519at4891	Complete	12.g2711	256.3	340	https://v10-1.orthodb.org/?query=13519at4891	Origin recognition complex subunit 4
13590at4891	Fragmented	20.g3509	118.7	137	https://v10-1.orthodb.org/?query=13590at4891	C-type lectin fold
13634at4891	Missing
13648at4891	Complete	3.g1061	665.8	337	https://v10-1.orthodb.org/?query=13648at4891	S-adenosylmethionine synthetase
13656at4891	Complete	1.g315	496.3	320	https://v10-1.orthodb.org/?query=13656at4891	Pyridoxal phosphate-dependent transferase
13703at4891	Complete	38.g4294	610.6	371	https://v10-1.orthodb.org/?query=13703at4891	Prephenate dehydrogenase
13721at4891	Missing
13726at4891	Complete	4.g1420	402.1	287	https://v10-1.orthodb.org/?query=13726at4891	Pyridoxal phosphate-dependent transferase
13733at4891	Complete	2.g714	502.4	333	https://v10-1.orthodb.org/?query=13733at4891	Mannose-6-phosphate isomerase
13738at4891	Complete	1.g203	528.1	334	https://v10-1.orthodb.org/?query=13738at4891	COX15/CtaA family
13757at4891	Complete	29.g3977	667.5	652	https://v10-1.orthodb.org/?query=13757at4891	Helicase
13765at4891	Missing
13776at4891	Complete	15.g3034	622.5	391	https://v10-1.orthodb.org/?query=13776at4891	Threonine synthase
13777at4891	Complete	35.g4202	540.4	389	https://v10-1.orthodb.org/?query=13777at4891	Aminoacyl-tRNA synthetase
13806at4891	Fragmented	4.g1179	275.5	300	https://v10-1.orthodb.org/?query=13806at4891	Enhancer of polycomb-like protein
13807at4891	Fragmented	4.g1248	676.4	476	https://v10-1.orthodb.org/?query=13807at4891	HECT domain
13820at4891	Complete	11.g2625	400	292	https://v10-1.orthodb.org/?query=13820at4891	Tyrosine--tRNA ligase
13823at4891	Missing
13847at4891	Complete	10.g2514	495.3	321	https://v10-1.orthodb.org/?query=13847at4891	UbiB domain
13859at4891	Missing
13862at4891	Complete	3.g926	468.9	378	https://v10-1.orthodb.org/?query=13862at4891	Serine/threonine-protein kinase RAD53
13866at4891	Complete	10.g2472	597.7	332	https://v10-1.orthodb.org/?query=13866at4891	S-(hydroxymethyl)glutathione dehydrogenase
13867at4891	Complete	13.g2826	686	326	https://v10-1.orthodb.org/?query=13867at4891	26S proteasome regulatory subunit 8
13869at4891	Fragmented	15.g3103	371.4	226	https://v10-1.orthodb.org/?query=13869at4891	Vacuolar calcium ion transporter
13874at4891	Complete	45.g4445	520	341	https://v10-1.orthodb.org/?query=13874at4891	Glycylpeptide N-tetradecanoyltransferase
13875at4891	Complete	9.g2272	612.1	357	https://v10-1.orthodb.org/?query=13875at4891	Rab GDP dissociation inhibitor
13909at4891	Complete	2.g799	795	377	https://v10-1.orthodb.org/?query=13909at4891	Actin family
13923at4891	Complete	17.g3307	334.1	265	https://v10-1.orthodb.org/?query=13923at4891	Calcineurin-like phosphoesterase domain
13964at4891	Fragmented	5.g1464	548.5	372	https://v10-1.orthodb.org/?query=13964at4891	ABC transporter type 1
13973at4891	Complete	3.g1091	538.2	282	https://v10-1.orthodb.org/?query=13973at4891	Deoxyhypusine synthase
14015at4891	Complete	16.g3195	343.9	235	https://v10-1.orthodb.org/?query=14015at4891	cAMP-dependent protein kinase regulatory subunit
14020at4891	Missing
14024at4891	Complete	27.g3893	633.8	375	https://v10-1.orthodb.org/?query=14024at4891	Glucose-6-phosphate dehydrogenase
14054at4891	Complete	3.g1117	459.9	289	https://v10-1.orthodb.org/?query=14054at4891	Dihydroorotase
14055at4891	Complete	1.g152	446	252	https://v10-1.orthodb.org/?query=14055at4891	DNA polymerase III
14062at4891	Complete	2.g672	417.4	335	https://v10-1.orthodb.org/?query=14062at4891	IMP-specific 5'-nucleotidase 1
14069at4891	Complete	3.g914	568.1	348	https://v10-1.orthodb.org/?query=14069at4891	Histone acetyltransferase
14108at4891	Complete	15.g3135	571.9	341	https://v10-1.orthodb.org/?query=14108at4891	Squalene/phytoene synthase
14122at4891	Missing
14133at4891	Missing
14136at4891	Complete	9.g2215	315.9	460	https://v10-1.orthodb.org/?query=14136at4891	p-loop containing nucleoside triphosphate hydrolase protein
14147at4891	Complete	28.g3958	460.4	323	https://v10-1.orthodb.org/?query=14147at4891	Mitochondrial import inner membrane translocase subunit TIM44
14212at4891	Complete	10.g2479	590.7	311	https://v10-1.orthodb.org/?query=14212at4891	Isocitrate dehydrogenase
14235at4891	Complete	15.g3035	324.8	340	https://v10-1.orthodb.org/?query=14235at4891	Ataxin-10 domain
14247at4891	Missing
14308at4891	Complete	46.g4460	616.5	317	https://v10-1.orthodb.org/?query=14308at4891	Fructose-bisphosphate aldolase
14309at4891	Complete	8.g2054	546.7	309	https://v10-1.orthodb.org/?query=14309at4891	3-isopropylmalate dehydrogenase
14335at4891	Missing
14345at4891	Complete	23.g3656	372.6	295	https://v10-1.orthodb.org/?query=14345at4891	Endoplasmic reticulum oxidoreductin 1
14374at4891	Missing
14376at4891	Complete	9.g2259	557.6	314	https://v10-1.orthodb.org/?query=14376at4891	Saccharopine dehydrogenase
14377at4891	Complete	13.g2843	574.7	291	https://v10-1.orthodb.org/?query=14377at4891	Transketolase
14380at4891	Complete	1.g422	491.3	286	https://v10-1.orthodb.org/?query=14380at4891	Flap endonuclease 1
14416at4891	Complete	4.g1330	319.4	465	https://v10-1.orthodb.org/?query=14416at4891	Nucleoporin Nup85-like
14430at4891	Complete	1.g425	249.5	519	https://v10-1.orthodb.org/?query=14430at4891	Telomere length regulation protein
14486at4891	Missing
14503at4891	Complete	16.g3202	785	456	https://v10-1.orthodb.org/?query=14503at4891	5-aminolevulinate synthase
14504at4891	Complete	9.g2260	462.4	375	https://v10-1.orthodb.org/?query=14504at4891	Carbohydrate kinase
14513at4891	Complete	14.g2995	546.6	285	https://v10-1.orthodb.org/?query=14513at4891	Lipoyl synthase
14521at4891	Complete	1.g59	647.8	351	https://v10-1.orthodb.org/?query=14521at4891	Elongation factor Tu
14551at4891	Complete	6.g1854	371.4	267	https://v10-1.orthodb.org/?query=14551at4891	DNA polymerase III
14552at4891	Complete	16.g3155	437.6	319	https://v10-1.orthodb.org/?query=14552at4891	Actin-related protein 2/3 complex subunit
14562at4891	Complete	9.g2266	460.4	380	https://v10-1.orthodb.org/?query=14562at4891	p-loop containing nucleoside triphosphate hydrolase protein
14574at4891	Missing
14580at4891	Complete	3.g951	500.5	294	https://v10-1.orthodb.org/?query=14580at4891	Isopropylmalate dehydrogenase-like domain
14584at4891	Complete	27.g3917	479.2	289	https://v10-1.orthodb.org/?query=14584at4891	Winged helix-like DNA-binding domain superfamily
14594at4891	Fragmented	25.g3804	145.1	175	https://v10-1.orthodb.org/?query=14594at4891	DNA repair metallo-beta-lactamase
14625at4891	Complete	36.g4231	162.9	211	https://v10-1.orthodb.org/?query=14625at4891	Putative transferase CAF17
14631at4891	Complete	4.g1267	368.3	403	https://v10-1.orthodb.org/?query=14631at4891	Mannosyltransferase
14677at4891	Missing
14710at4891	Complete	64.g4547	668.3	412	https://v10-1.orthodb.org/?query=14710at4891	Acyl-CoA desaturase
14739at4891	Complete	22.g3613	472.2	281	https://v10-1.orthodb.org/?query=14739at4891	Septin
14746at4891	Complete	1.g110	674.9	360	https://v10-1.orthodb.org/?query=14746at4891	Ornithine aminotransferase
14766at4891	Complete	1.g128	262.2	260	https://v10-1.orthodb.org/?query=14766at4891	Origin recognition complex
14832at4891	Complete	10.g2395	806.9	448	https://v10-1.orthodb.org/?query=14832at4891	Pseudouridine synthase
14834at4891	Complete	13.g2904	128.5	290	https://v10-1.orthodb.org/?query=14834at4891	Protein LCHN/Anr2
14843at4891	Complete	41.g4355	458.7	437	https://v10-1.orthodb.org/?query=14843at4891	Signal recognition particle receptor
14888at4891	Complete	34.g4184	638.7	518	https://v10-1.orthodb.org/?query=14888at4891	Oxysterol-binding protein
14902at4891	Missing
14966at4891	Complete	30.g4026	361	350	https://v10-1.orthodb.org/?query=14966at4891	Actin family
15000at4891	Complete	5.g1478	631.6	367	https://v10-1.orthodb.org/?query=15000at4891	Ribose-phosphate pyrophosphokinase
15011at4891	Missing
15018at4891	Complete	15.g3041	324.3	727	https://v10-1.orthodb.org/?query=15018at4891	Nuclear pore complex
15088at4891	Complete	9.g2303	406.1	363	https://v10-1.orthodb.org/?query=15088at4891	Ubiquitin-like domain superfamily
15100at4891	Complete	1.g274	485.9	594	https://v10-1.orthodb.org/?query=15100at4891	BRO1 domain
15179at4891	Complete	25.g3779	634	319	https://v10-1.orthodb.org/?query=15179at4891	Mannose-1-phosphate guanyltransferase
15208at4891	Complete	4.g1284	258.7	385	https://v10-1.orthodb.org/?query=15208at4891	Plus-3 domain
15248at4891	Complete	37.g4248	529	417	https://v10-1.orthodb.org/?query=15248at4891	Adenylate cyclase-associated CAP
15299at4891	Complete	9.g2315	329.1	267	https://v10-1.orthodb.org/?query=15299at4891	Aminomethyltransferase
15328at4891	Fragmented	2.g551	413.5	248	https://v10-1.orthodb.org/?query=15328at4891	GPI ethanolamine phosphate transferase 2
15442at4891	Complete	9.g2254	461.3	276	https://v10-1.orthodb.org/?query=15442at4891	Vacuolar protein sorting-associated protein 62
15470at4891	Complete	1.g86	442.1	290	https://v10-1.orthodb.org/?query=15470at4891	Eukaryotic translation initiation factor 3 subunit I
15475at4891	Complete	2.g606	217.4	245	https://v10-1.orthodb.org/?query=15475at4891	Heat shock protein DnaJ
15496at4891	Complete	8.g2192	536.1	382	https://v10-1.orthodb.org/?query=15496at4891	GPI transamidase component PIG-T
15514at4891	Complete	6.g1798	481.6	335	https://v10-1.orthodb.org/?query=15514at4891	Guanine nucleotide-binding protein alpha subunit
15516at4891	Missing
15557at4891	Complete	4.g1368	543.9	329	https://v10-1.orthodb.org/?query=15557at4891	Thiolase
15581at4891	Complete	18.g3339	352.6	291	https://v10-1.orthodb.org/?query=15581at4891	Zinc finger
15588at4891	Complete	6.g1727	402.4	258	https://v10-1.orthodb.org/?query=15588at4891	ATPase
15589at4891	Complete	14.g2937	364.5	244	https://v10-1.orthodb.org/?query=15589at4891	V-type proton ATPase subunit
15616at4891	Complete	5.g1473	384.3	373	https://v10-1.orthodb.org/?query=15616at4891	SUI1 domain
15697at4891	Complete	11.g2668	80.3	233	https://v10-1.orthodb.org/?query=15697at4891	WD40-repeat-containing domain
15702at4891	Missing
15707at4891	Complete	17.g3291	270.9	365	https://v10-1.orthodb.org/?query=15707at4891	Phox homologous domain
15710at4891	Complete	8.g2120	409.6	312	https://v10-1.orthodb.org/?query=15710at4891	Histone acetyltransferases subunit 3
15731at4891	Complete	5.g1639	406.6	342	https://v10-1.orthodb.org/?query=15731at4891	Poly A polymerase
15766at4891	Complete	1.g259	311.2	290	https://v10-1.orthodb.org/?query=15766at4891	Helicase
15784at4891	Complete	4.g1272	593.9	327	https://v10-1.orthodb.org/?query=15784at4891	GTP binding domain
15785at4891	Complete	6.g1873	260.5	218	https://v10-1.orthodb.org/?query=15785at4891	Ribosomal protein S35
15839at4891	Complete	19.g3452	685.9	421	https://v10-1.orthodb.org/?query=15839at4891	UbiB domain
15876at4891	Missing
15897at4891	Complete	1.g166	450.1	262	https://v10-1.orthodb.org/?query=15897at4891	Coproporphyrinogen III oxidase
15914at4891	Complete	16.g3221	402.3	269	https://v10-1.orthodb.org/?query=15914at4891	Aminoacyl-tRNA synthetase
15943at4891	Complete	12.g2725	333.3	245	https://v10-1.orthodb.org/?query=15943at4891	Arginine N-methyltransferase 2
15960at4891	Missing
15962at4891	Complete	1.g395	548.6	286	https://v10-1.orthodb.org/?query=15962at4891	Cytosolic Fe-S cluster assembly factor NBP35
15997at4891	Complete	13.g2895	338	520	https://v10-1.orthodb.org/?query=15997at4891	RGS domain
16010at4891	Duplicated	36.g4217	401.4	248	https://v10-1.orthodb.org/?query=16010at4891	Serine/threonine-protein phosphatase
16010at4891	Duplicated	49.g4491	379.9	247	https://v10-1.orthodb.org/?query=16010at4891	Serine/threonine-protein phosphatase
16016at4891	Complete	24.g3732	609.9	329	https://v10-1.orthodb.org/?query=16016at4891	Chorismate synthase
16038at4891	Complete	8.g2174	577.3	405	https://v10-1.orthodb.org/?query=16038at4891	GTP binding domain
16056at4891	Complete	26.g3854	595.5	972	https://v10-1.orthodb.org/?query=16056at4891	P-loop containing nucleoside triphosphate hydrolase
16088at4891	Complete	8.g2172	459.1	345	https://v10-1.orthodb.org/?query=16088at4891	Nucleoside phosphatase GDA1/CD39
16106at4891	Complete	18.g3373	381.6	253	https://v10-1.orthodb.org/?query=16106at4891	Threonylcarbamoyl-AMP synthase
16113at4891	Complete	17.g3276	464.5	303	https://v10-1.orthodb.org/?query=16113at4891	Rhodanese-like domain
16125at4891	Complete	1.g399	606.5	379	https://v10-1.orthodb.org/?query=16125at4891	Cystathionine beta-synthase
16151at4891	Complete	9.g2360	534.5	450	https://v10-1.orthodb.org/?query=16151at4891	MutL
16156at4891	Complete	2.g738	803.1	881	https://v10-1.orthodb.org/?query=16156at4891	K Homology domain
16157at4891	Complete	28.g3953	504.2	258	https://v10-1.orthodb.org/?query=16157at4891	Thymidylate synthase
16163at4891	Missing
16176at4891	Complete	2.g628	137.1	278	https://v10-1.orthodb.org/?query=16176at4891	Bromodomain
16203at4891	Complete	17.g3294	450.2	354	https://v10-1.orthodb.org/?query=16203at4891	S-adenosyl-L-methionine-dependent methyltransferase
16204at4891	Complete	1.g442	219.4	198	https://v10-1.orthodb.org/?query=16204at4891	Lipoyltransferase/lipoate-protein ligase
16212at4891	Complete	2.g517	276.9	287	https://v10-1.orthodb.org/?query=16212at4891	NADPH
16233at4891	Complete	5.g1482	514	537	https://v10-1.orthodb.org/?query=16233at4891	Bromodomain
16297at4891	Complete	26.g3864	605.8	359	https://v10-1.orthodb.org/?query=16297at4891	Acetyltransferase component of pyruvate dehydrogenase complex
16305at4891	Complete	1.g137	222.4	342	https://v10-1.orthodb.org/?query=16305at4891	WD40-repeat-containing domain
16352at4891	Complete	2.g567	581.2	320	https://v10-1.orthodb.org/?query=16352at4891	Phospho-2-dehydro-3-deoxyheptonate aldolase
16358at4891	Complete	4.g1244	306.4	215	https://v10-1.orthodb.org/?query=16358at4891	Ribosomal protein S2
16391at4891	Missing
16399at4891	Complete	20.g3535	290.9	272	https://v10-1.orthodb.org/?query=16399at4891	tRNA:m(4)X modification enzyme Trm13
16446at4891	Complete	3.g937	288.9	279	https://v10-1.orthodb.org/?query=16446at4891	Dolichyl-diphosphooligosaccharide--protein glycosyltransferase subunit 1
16461at4891	Complete	1.g347	475.2	342	https://v10-1.orthodb.org/?query=16461at4891	Phosphoacetylglucosamine mutase
16464at4891	Missing
16482at4891	Complete	3.g1114	515.1	313	https://v10-1.orthodb.org/?query=16482at4891	Sterol 24-C-methyltransferase
16535at4891	Missing
16542at4891	Complete	30.g4017	468.6	394	https://v10-1.orthodb.org/?query=16542at4891	TFIIH p62 subunit
16556at4891	Complete	2.g613	250.9	257	https://v10-1.orthodb.org/?query=16556at4891	Glycoside hydrolase family 18
16576at4891	Missing
16598at4891	Complete	2.g682	695.7	369	https://v10-1.orthodb.org/?query=16598at4891	Nop domain
16618at4891	Complete	26.g3835	500.8	771	https://v10-1.orthodb.org/?query=16618at4891	Histone transcription regulator 3/CABIN1
16677at4891	Complete	3.g1031	740.5	628	https://v10-1.orthodb.org/?query=16677at4891	7
16688at4891	Complete	23.g3681	661.6	621	https://v10-1.orthodb.org/?query=16688at4891	Small-subunit processome
16711at4891	Missing
16713at4891	Complete	3.g1140	554.4	308	https://v10-1.orthodb.org/?query=16713at4891	Aspartate-semialdehyde dehydrogenase
16722at4891	Complete	14.g2942	414	321	https://v10-1.orthodb.org/?query=16722at4891	Pyridoxal phosphate-dependent transferase
16726at4891	Complete	21.g3549	192	225	https://v10-1.orthodb.org/?query=16726at4891	Carbon-nitrogen hydrolase
16797at4891	Complete	5.g1493	410.5	254	https://v10-1.orthodb.org/?query=16797at4891	Allantoicase
16809at4891	Complete	18.g3362	268.4	269	https://v10-1.orthodb.org/?query=16809at4891	Glucose signalling factor 2
16810at4891	Missing
16825at4891	Complete	1.g50	432.9	383	https://v10-1.orthodb.org/?query=16825at4891	Gamma-glutamyltranspeptidase
16845at4891	Complete	12.g2728	467.8	285	https://v10-1.orthodb.org/?query=16845at4891	Homoserine kinase
16849at4891	Complete	17.g3296	377.1	278	https://v10-1.orthodb.org/?query=16849at4891	Peptide chain release factor
16911at4891	Complete	32.g4093	425.9	250	https://v10-1.orthodb.org/?query=16911at4891	p-loop containing nucleoside triphosphate hydrolase protein
16912at4891	Complete	25.g3809	248.2	234	https://v10-1.orthodb.org/?query=16912at4891	ATP12
16918at4891	Missing
16921at4891	Complete	1.g311	154.5	275	https://v10-1.orthodb.org/?query=16921at4891	WD40-repeat-containing domain
16924at4891	Complete	4.g1388	520.7	291	https://v10-1.orthodb.org/?query=16924at4891	Polyprenyl synthetase
16929at4891	Complete	11.g2626	319.5	251	https://v10-1.orthodb.org/?query=16929at4891	Inositol monophosphatase-like
16954at4891	Missing
16970at4891	Complete	6.g1874	497.6	282	https://v10-1.orthodb.org/?query=16970at4891	DNA-directed RNA polymerase
16975at4891	Fragmented	3.g1075	320.1	159	https://v10-1.orthodb.org/?query=16975at4891	Nucleotide-diphospho-sugar transferases
17005at4891	Missing
17054at4891	Complete	27.g3888	518.3	288	https://v10-1.orthodb.org/?query=17054at4891	Isocitrate dehydrogenase NAD-dependent
17066at4891	Complete	38.g4295	313.5	298	https://v10-1.orthodb.org/?query=17066at4891	Phosphomevalonate kinase
17074at4891	Complete	17.g3323	354.7	311	https://v10-1.orthodb.org/?query=17074at4891	WD40-repeat-containing domain
17077at4891	Complete	3.g913	382.8	264	https://v10-1.orthodb.org/?query=17077at4891	WD40-repeat-containing domain
17129at4891	Complete	7.g2029	211.1	340	https://v10-1.orthodb.org/?query=17129at4891	MutL
17147at4891	Complete	13.g2863	369.7	389	https://v10-1.orthodb.org/?query=17147at4891	WD40-repeat-containing domain
17188at4891	Complete	7.g2045	380.3	347	https://v10-1.orthodb.org/?query=17188at4891	Helicase
17189at4891	Complete	19.g3477	537.9	384	https://v10-1.orthodb.org/?query=17189at4891	Initiation factor 2B-related
17192at4891	Complete	32.g4075	383.3	414	https://v10-1.orthodb.org/?query=17192at4891	AATF leucine zipper-containing domain
17203at4891	Complete	4.g1413	465.4	269	https://v10-1.orthodb.org/?query=17203at4891	ATP-citrate lyase/succinyl-CoA ligase
17239at4891	Complete	11.g2647	214.4	221	https://v10-1.orthodb.org/?query=17239at4891	Protein kinase domain
17265at4891	Missing
17309at4891	Missing
17318at4891	Complete	15.g3105	701	522	https://v10-1.orthodb.org/?query=17318at4891	Translation initiation factor eIF-2B subunit epsilon
17330at4891	Fragmented	7.g1909	202.5	170	https://v10-1.orthodb.org/?query=17330at4891	Ribonuclease III domain
17339at4891	Complete	8.g2141	197.4	189	https://v10-1.orthodb.org/?query=17339at4891	Cysteine protease
17370at4891	Fragmented	11.g2548	263.6	358	https://v10-1.orthodb.org/?query=17370at4891	Spindle pole body component
17406at4891	Complete	6.g1812	386.5	249	https://v10-1.orthodb.org/?query=17406at4891	ATP phosphoribosyltransferase
17410at4891	Missing
17426at4891	Complete	3.g865	216.1	137	https://v10-1.orthodb.org/?query=17426at4891	Zinc finger
17461at4891	Complete	5.g1586	418.6	823	https://v10-1.orthodb.org/?query=17461at4891	Rax2
17473at4891	Missing
17477at4891	Complete	1.g282	340.9	276	https://v10-1.orthodb.org/?query=17477at4891	Mevalonate kinase
17516at4891	Complete	5.g1483	341.4	231	https://v10-1.orthodb.org/?query=17516at4891	tRNA-dihydrouridine synthase
17542at4891	Complete	7.g1949	313.5	365	https://v10-1.orthodb.org/?query=17542at4891	Phox homologous domain
17547at4891	Complete	9.g2345	344	250	https://v10-1.orthodb.org/?query=17547at4891	GPI inositol-deacylase
17604at4891	Complete	2.g794	474	282	https://v10-1.orthodb.org/?query=17604at4891	Ferrochelatase
17607at4891	Missing
17704at4891	Fragmented	21.g3572	253.4	183	https://v10-1.orthodb.org/?query=17704at4891	Mannosyltransferase ALG2
17712at4891	Missing
17728at4891	Complete	8.g2198	435.9	239	https://v10-1.orthodb.org/?query=17728at4891	Cyclin-dependent kinase 7
17752at4891	Missing
17759at4891	Complete	1.g439	289.1	195	https://v10-1.orthodb.org/?query=17759at4891	Winged helix-like DNA-binding domain superfamily
17769at4891	Complete	8.g2200	326.3	630	https://v10-1.orthodb.org/?query=17769at4891	RINT-1/Tip20
17771at4891	Complete	4.g1381	450.1	261	https://v10-1.orthodb.org/?query=17771at4891	Mitochondrial carrier protein
17785at4891	Complete	1.g279	484.3	370	https://v10-1.orthodb.org/?query=17785at4891	WD40-repeat-containing domain
17826at4891	Missing
17830at4891	Missing
17869at4891	Missing
17870at4891	Complete	2.g640	346.9	273	https://v10-1.orthodb.org/?query=17870at4891	Aminoacyl-tRNA synthetase
17872at4891	Missing
17889at4891	Complete	2.g677	300.5	275	https://v10-1.orthodb.org/?query=17889at4891	Diacylglycerol acyltransferase
17898at4891	Complete	36.g4223	208.6	284	https://v10-1.orthodb.org/?query=17898at4891	Zinc finger
17901at4891	Complete	12.g2704	351.2	299	https://v10-1.orthodb.org/?query=17901at4891	Peptidase M16
17912at4891	Complete	38.g4299	413.4	291	https://v10-1.orthodb.org/?query=17912at4891	Protein HGH1 N-terminal
17919at4891	Complete	20.g3489	580.5	302	https://v10-1.orthodb.org/?query=17919at4891	Nicotinamide-nucleotide adenylyltransferase
17975at4891	Complete	14.g2944	297.4	300	https://v10-1.orthodb.org/?query=17975at4891	Equilibrative nucleoside transporter
17976at4891	Complete	14.g3018	300.2	280	https://v10-1.orthodb.org/?query=17976at4891	Dolichyl-diphosphooligosaccharide--protein glycosyltransferase 48kDa subunit
18035at4891	Complete	5.g1584	266.2	394	https://v10-1.orthodb.org/?query=18035at4891	WW domain
18042at4891	Complete	11.g2573	534.8	293	https://v10-1.orthodb.org/?query=18042at4891	Malate dehydrogenase
18047at4891	Complete	32.g4097	570.8	323	https://v10-1.orthodb.org/?query=18047at4891	Diphosphomevalonate decarboxylase
18087at4891	Complete	31.g4051	387	267	https://v10-1.orthodb.org/?query=18087at4891	Arginase
18097at4891	Complete	5.g1513	306	261	https://v10-1.orthodb.org/?query=18097at4891	tRNA N6-adenosine threonylcarbamoyltransferase
18113at4891	Complete	3.g1168	309.2	333	https://v10-1.orthodb.org/?query=18113at4891	Low temperature viability protein Ltv1
18118at4891	Complete	33.g4126	178.4	339	https://v10-1.orthodb.org/?query=18118at4891	ATP25 mRNA stabilisation domain
18135at4891	Complete	2.g797	423.5	288	https://v10-1.orthodb.org/?query=18135at4891	RNA 3'-terminal phosphate cyclase
18141at4891	Complete	1.g275	425.3	305	https://v10-1.orthodb.org/?query=18141at4891	tRNA dimethylallyltransferase
18221at4891	Complete	9.g2237	424	305	https://v10-1.orthodb.org/?query=18221at4891	Endoplasmic reticulum vesicle transporter
18264at4891	Complete	1.g458	468.7	275	https://v10-1.orthodb.org/?query=18264at4891	DNA polymerase III
18324at4891	Complete	15.g3125	284.1	313	https://v10-1.orthodb.org/?query=18324at4891	Asparagine synthase
18356at4891	Complete	9.g2354	235.3	211	https://v10-1.orthodb.org/?query=18356at4891	Chromatin-remodelling complex
18378at4891	Complete	28.g3944	477.4	236	https://v10-1.orthodb.org/?query=18378at4891	Cytochrome c-like domain
18389at4891	Complete	11.g2597	220.5	238	https://v10-1.orthodb.org/?query=18389at4891	Histidine kinase/HSP90-like ATPase
18405at4891	Complete	14.g3026	418.2	256	https://v10-1.orthodb.org/?query=18405at4891	SAICAR synthetase/ADE2
18416at4891	Fragmented	5.g1502	221	186	https://v10-1.orthodb.org/?query=18416at4891	WD40-repeat-containing domain
18437at4891	Missing
18446at4891	Missing
18482at4891	Complete	22.g3634	302.3	281	https://v10-1.orthodb.org/?query=18482at4891	3-hydroxyisobutyryl-CoA hydrolase
18487at4891	Missing
18510at4891	Complete	1.g432	392.8	256	https://v10-1.orthodb.org/?query=18510at4891	Mitochondrial carrier protein
18523at4891	Complete	7.g1947	312	301	https://v10-1.orthodb.org/?query=18523at4891	Proteasome component (PCI) domain
18553at4891	Complete	11.g2636	605.5	316	https://v10-1.orthodb.org/?query=18553at4891	Delta-aminolevulinic acid dehydratase
18573at4891	Missing
18616at4891	Fragmented	1.g219	391.2	253	https://v10-1.orthodb.org/?query=18616at4891	Glycosyl transferase
18663at4891	Complete	3.g1010	694.6	355	https://v10-1.orthodb.org/?query=18663at4891	Helicase
18694at4891	Missing
18728at4891	Missing
18733at4891	Complete	9.g2217	454.3	232	https://v10-1.orthodb.org/?query=18733at4891	CRAL-TRIO lipid binding domain
18783at4891	Complete	5.g1460	326.9	257	https://v10-1.orthodb.org/?query=18783at4891	Endoplasmic reticulum vesicle transporter
18789at4891	Missing
18790at4891	Complete	9.g2349	412.6	324	https://v10-1.orthodb.org/?query=18790at4891	RNA polymerase I associated factor
18793at4891	Complete	4.g1301	512.4	308	https://v10-1.orthodb.org/?query=18793at4891	GPN-loop GTPase
18805at4891	Complete	2.g781	319.9	204	https://v10-1.orthodb.org/?query=18805at4891	Exoribonuclease
18806at4891	Duplicated	11.g2674	398.6	256	https://v10-1.orthodb.org/?query=18806at4891	Aspartate/ornithine carbamoyltransferase
18806at4891	Duplicated	1.g437	390.8	264	https://v10-1.orthodb.org/?query=18806at4891	Aspartate/ornithine carbamoyltransferase
18807at4891	Complete	5.g1512	426	262	https://v10-1.orthodb.org/?query=18807at4891	Mitochondrial carrier protein
18808at4891	Complete	5.g1475	352	209	https://v10-1.orthodb.org/?query=18808at4891	DNA/RNA non-specific endonuclease
18812at4891	Missing
18822at4891	Complete	2.g475	501.5	296	https://v10-1.orthodb.org/?query=18822at4891	Zn(2)-C6 fungal-type DNA-binding domain
18829at4891	Complete	47.g4466	382.9	294	https://v10-1.orthodb.org/?query=18829at4891	NAD(P)-binding domain superfamily
18882at4891	Complete	10.g2418	196.5	262	https://v10-1.orthodb.org/?query=18882at4891	SWIB/MDM2 domain
18887at4891	Fragmented	1.g199	451.6	257	https://v10-1.orthodb.org/?query=18887at4891	Dual specificity phosphatase
18893at4891	Complete	21.g3568	328.8	223	https://v10-1.orthodb.org/?query=18893at4891	Protein kinase domain
18899at4891	Complete	1.g350	518.2	265	https://v10-1.orthodb.org/?query=18899at4891	rRNA adenine N(6)-methyltransferase
18913at4891	Complete	3.g851	556.2	325	https://v10-1.orthodb.org/?query=18913at4891	Pyridoxal phosphate-dependent transferase
18919at4891	Complete	24.g3744	470.8	324	https://v10-1.orthodb.org/?query=18919at4891	Ergosterol biosynthesis ERG4/ERG24
18949at4891	Complete	33.g4122	177.9	319	https://v10-1.orthodb.org/?query=18949at4891	Ku80
18954at4891	Missing
18990at4891	Complete	5.g1611	205	220	https://v10-1.orthodb.org/?query=18990at4891	tRNA-splicing endonuclease subunit Sen2
18994at4891	Complete	33.g4140	601.2	305	https://v10-1.orthodb.org/?query=18994at4891	Ribosomal protein L4/L1e
18995at4891	Complete	1.g423	393.1	240	https://v10-1.orthodb.org/?query=18995at4891	Xylose isomerase-like superfamily
19016at4891	Complete	6.g1737	234.9	284	https://v10-1.orthodb.org/?query=19016at4891	Cytoplasmic tRNA 2-thiolation protein 2
19057at4891	Complete	15.g3057	504.9	307	https://v10-1.orthodb.org/?query=19057at4891	Domain of unknown function DUF155
19161at4891	Complete	6.g1701	377.4	462	https://v10-1.orthodb.org/?query=19161at4891	WD40/YVTN repeat-like-containing domain superfamily
19196at4891	Complete	3.g1009	342.3	280	https://v10-1.orthodb.org/?query=19196at4891	Brix domain
19222at4891	Missing
19226at4891	Complete	2.g675	407.2	258	https://v10-1.orthodb.org/?query=19226at4891	S-methyl-5'-thioadenosine phosphorylase
19235at4891	Complete	3.g1058	540.3	264	https://v10-1.orthodb.org/?query=19235at4891	K Homology domain
19254at4891	Complete	2.g839	454.1	334	https://v10-1.orthodb.org/?query=19254at4891	Histidine kinase/HSP90-like ATPase
19258at4891	Missing
19259at4891	Complete	1.g222	325.9	278	https://v10-1.orthodb.org/?query=19259at4891	Nucleotide-diphospho-sugar transferases
19264at4891	Complete	14.g2946	452.8	343	https://v10-1.orthodb.org/?query=19264at4891	2-(3-amino-3-carboxypropyl)histidine synthase subunit 2
19275at4891	Complete	31.g4049	475.8	258	https://v10-1.orthodb.org/?query=19275at4891	Mitochondrial carrier protein
19306at4891	Missing
19362at4891	Missing
19373at4891	Complete	2.g616	247.5	222	https://v10-1.orthodb.org/?query=19373at4891	Histone acetyltransferase
19393at4891	Fragmented	27.g3908	203.1	163	https://v10-1.orthodb.org/?query=19393at4891	Peptidase S1
19416at4891	Missing
19456at4891	Complete	2.g545	477.6	295	https://v10-1.orthodb.org/?query=19456at4891	Sterol-4-alpha-carboxylate 3-dehydrogenase
19532at4891	Complete	40.g4334	536.7	399	https://v10-1.orthodb.org/?query=19532at4891	Serine/threonine-protein phosphatase
19545at4891	Complete	19.g3435	415.6	312	https://v10-1.orthodb.org/?query=19545at4891	Alpha/Beta hydrolase fold
19641at4891	Complete	19.g3480	156.5	184	https://v10-1.orthodb.org/?query=19641at4891	Siroheme biosynthesis protein Met8
19663at4891	Complete	20.g3526	624.8	345	https://v10-1.orthodb.org/?query=19663at4891	2-oxoacid dehydrogenase acyltransferase
19696at4891	Complete	10.g2426	307.9	303	https://v10-1.orthodb.org/?query=19696at4891	Protein of unknown function DUF1682
19731at4891	Complete	3.g1169	363.3	285	https://v10-1.orthodb.org/?query=19731at4891	Cyclophilin-type peptidyl-prolyl cis-trans isomerase
19756at4891	Complete	10.g2505	428.2	758	https://v10-1.orthodb.org/?query=19756at4891	MMS19
19758at4891	Complete	6.g1684	447	244	https://v10-1.orthodb.org/?query=19758at4891	Inorganic pyrophosphatase
19774at4891	Complete	9.g2299	379.5	206	https://v10-1.orthodb.org/?query=19774at4891	GPI-anchor transamidase
19777at4891	Complete	4.g1185	287.7	238	https://v10-1.orthodb.org/?query=19777at4891	Serine/threonine-protein phosphatase 2A activator
19827at4891	Complete	10.g2511	356.2	216	https://v10-1.orthodb.org/?query=19827at4891	Ribose-5-phosphate isomerase
19842at4891	Missing
19854at4891	Missing
19858at4891	Complete	16.g3143	186.8	491	https://v10-1.orthodb.org/?query=19858at4891	RNA recognition motif domain
19942at4891	Complete	11.g2539	473.3	578	https://v10-1.orthodb.org/?query=19942at4891	Transcription factor TFIIB
19965at4891	Complete	11.g2669	446.5	320	https://v10-1.orthodb.org/?query=19965at4891	Ribosomal RNA processing protein 8
19967at4891	Fragmented	5.g1480	219.5	135	https://v10-1.orthodb.org/?query=19967at4891	Winged helix-like DNA-binding domain superfamily
19999at4891	Complete	1.g207	198.1	209	https://v10-1.orthodb.org/?query=19999at4891	Nucleotide exchange factor Fes1
20072at4891	Complete	1.g451	376.1	359	https://v10-1.orthodb.org/?query=20072at4891	RNA-binding domain superfamily
20074at4891	Complete	6.g1776	136.9	305	https://v10-1.orthodb.org/?query=20074at4891	Rmd5
20087at4891	Complete	9.g2243	380.2	221	https://v10-1.orthodb.org/?query=20087at4891	DNA-directed RNA polymerase
20141at4891	Complete	3.g1152	420.4	267	https://v10-1.orthodb.org/?query=20141at4891	CBS domain
20145at4891	Missing
20158at4891	Complete	1.g232	288.8	258	https://v10-1.orthodb.org/?query=20158at4891	Palmitoyltransferase
20167at4891	Missing
20170at4891	Fragmented	15.g3110	353	236	https://v10-1.orthodb.org/?query=20170at4891	Transcriptional adapter 2
20173at4891	Complete	11.g2675	536.7	444	https://v10-1.orthodb.org/?query=20173at4891	tRNA ligase
20191at4891	Complete	2.g752	274	215	https://v10-1.orthodb.org/?query=20191at4891	PPM-type phosphatase domain
20197at4891	Complete	9.g2311	411.5	240	https://v10-1.orthodb.org/?query=20197at4891	Ubiquinol-cytochrome c chaperone
20201at4891	Complete	2.g644	262.8	239	https://v10-1.orthodb.org/?query=20201at4891	WD40-repeat-containing domain
20202at4891	Complete	3.g1159	395.6	276	https://v10-1.orthodb.org/?query=20202at4891	Adenosine kinase
20206at4891	Missing
20242at4891	Complete	1.g19	398.7	309	https://v10-1.orthodb.org/?query=20242at4891	Tom40
20260at4891	Missing
20285at4891	Complete	17.g3293	493.3	330	https://v10-1.orthodb.org/?query=20285at4891	Winged helix DNA-binding domain superfamily
20323at4891	Complete	2.g604	309.5	243	https://v10-1.orthodb.org/?query=20323at4891	Glycosyltransferase
20333at4891	Complete	26.g3841	264.4	270	https://v10-1.orthodb.org/?query=20333at4891	tRNA A64-2'-O-ribosylphosphate transferase
20367at4891	Complete	22.g3606	344.5	276	https://v10-1.orthodb.org/?query=20367at4891	Glycosyl transferase
20375at4891	Complete	12.g2774	467.6	309	https://v10-1.orthodb.org/?query=20375at4891	Phosphatidate cytidylyltransferase
20382at4891	Complete	11.g2687	146.1	260	https://v10-1.orthodb.org/?query=20382at4891	Polyribonucleotide 5'-hydroxyl-kinase Clp1
20394at4891	Complete	1.g337	411.1	245	https://v10-1.orthodb.org/?query=20394at4891	Initiation factor 2B-related
20461at4891	Missing
20464at4891	Complete	31.g4065	498.2	346	https://v10-1.orthodb.org/?query=20464at4891	Nucleotide-diphospho-sugar transferases
20532at4891	Complete	4.g1235	450.9	248	https://v10-1.orthodb.org/?query=20532at4891	Acetolactate synthase
20539at4891	Complete	3.g1124	429	284	https://v10-1.orthodb.org/?query=20539at4891	Initiation factor 2B-related
20594at4891	Complete	9.g2279	355	247	https://v10-1.orthodb.org/?query=20594at4891	Electron transfer flavoprotein
20595at4891	Complete	12.g2763	335	278	https://v10-1.orthodb.org/?query=20595at4891	Oxidoreductase
20606at4891	Complete	37.g4247	506.3	316	https://v10-1.orthodb.org/?query=20606at4891	Heat shock protein DnaJ
20608at4891	Complete	9.g2222	233.3	226	https://v10-1.orthodb.org/?query=20608at4891	S-adenosylmethionine decarboxylase
20734at4891	Complete	1.g76	293.1	277	https://v10-1.orthodb.org/?query=20734at4891	Cell division control protein 73
20735at4891	Complete	11.g2630	137.9	201	https://v10-1.orthodb.org/?query=20735at4891	Ribosomal protein L1
20748at4891	Complete	1.g408	294.4	198	https://v10-1.orthodb.org/?query=20748at4891	Proteasome subunit beta
20755at4891	Complete	37.g4246	254.7	196	https://v10-1.orthodb.org/?query=20755at4891	Ubiquinone biosynthesis O-methyltransferase
20766at4891	Missing
20778at4891	Complete	45.g4434	310.1	284	https://v10-1.orthodb.org/?query=20778at4891	Zinc finger
20859at4891	Complete	34.g4177	422.4	252	https://v10-1.orthodb.org/?query=20859at4891	Brix domain
20893at4891	Complete	41.g4364	304.7	325	https://v10-1.orthodb.org/?query=20893at4891	Histone methyltransferase complex subunit ASH2
20912at4891	Complete	29.g3972	356.4	383	https://v10-1.orthodb.org/?query=20912at4891	Cullin homology domain
20921at4891	Complete	9.g2274	444.8	232	https://v10-1.orthodb.org/?query=20921at4891	MPN domain
20960at4891	Complete	11.g2610	478.9	257	https://v10-1.orthodb.org/?query=20960at4891	Mitochondrial carrier domain superfamily
20998at4891	Missing
21019at4891	Complete	17.g3251	245.8	268	https://v10-1.orthodb.org/?query=21019at4891	RNA 2-O ribose methyltransferase
21022at4891	Complete	2.g572	263.5	178	https://v10-1.orthodb.org/?query=21022at4891	Fumarylacetoacetase-like
21024at4891	Missing
21089at4891	Missing
21145at4891	Complete	1.g53	373.2	295	https://v10-1.orthodb.org/?query=21145at4891	Tetratricopeptide repeat
21150at4891	Complete	12.g2723	461.1	290	https://v10-1.orthodb.org/?query=21150at4891	Oxysterol-binding protein
21155at4891	Complete	3.g868	296.7	325	https://v10-1.orthodb.org/?query=21155at4891	RNA-binding domain superfamily
21160at4891	Complete	54.g4521	349.9	246	https://v10-1.orthodb.org/?query=21160at4891	RNA recognition motif domain
21169at4891	Fragmented	15.g3063	112.6	132	https://v10-1.orthodb.org/?query=21169at4891	UBX domain
21182at4891	Complete	1.g281	483.8	272	https://v10-1.orthodb.org/?query=21182at4891	Probable mitochondrial transport protein
21192at4891	Complete	3.g1016	328.2	237	https://v10-1.orthodb.org/?query=21192at4891	Mitochondrial carrier domain superfamily
21227at4891	Complete	3.g1126	388.3	224	https://v10-1.orthodb.org/?query=21227at4891	2-methoxy-6-polyprenyl-1
21248at4891	Missing
21253at4891	Complete	20.g3497	412.8	328	https://v10-1.orthodb.org/?query=21253at4891	3-oxoacyl-
21260at4891	Fragmented	5.g1659	280.6	230	https://v10-1.orthodb.org/?query=21260at4891	Protein Ice2
21277at4891	Complete	1.g264	305.3	290	https://v10-1.orthodb.org/?query=21277at4891	Helicase
21297at4891	Complete	19.g3442	210.7	232	https://v10-1.orthodb.org/?query=21297at4891	WD40 repeat
21312at4891	Complete	22.g3627	585.8	340	https://v10-1.orthodb.org/?query=21312at4891	SH3 domain
21346at4891	Complete	1.g135	267.3	232	https://v10-1.orthodb.org/?query=21346at4891	TFIIH subunit Tfb4/GTF2H3
21370at4891	Missing
21396at4891	Complete	9.g2347	520.7	296	https://v10-1.orthodb.org/?query=21396at4891	Transcription factor TFIIB
21428at4891	Complete	9.g2323	798.6	590	https://v10-1.orthodb.org/?query=21428at4891	Pumilio homology domain
21431at4891	Complete	4.g1350	378.7	365	https://v10-1.orthodb.org/?query=21431at4891	Histone-lysine N-methyltransferase
21450at4891	Complete	9.g2331	205.9	189	https://v10-1.orthodb.org/?query=21450at4891	S-adenosyl-L-methionine-dependent methyltransferase
21465at4891	Missing
21467at4891	Complete	28.g3935	334.2	231	https://v10-1.orthodb.org/?query=21467at4891	Glucose-6-phosphate 1-epimerase
21470at4891	Missing
21506at4891	Fragmented	3.g904	203.3	202	https://v10-1.orthodb.org/?query=21506at4891	MIF4G-like domain superfamily
21513at4891	Missing
21530at4891	Complete	12.g2802	448.9	244	https://v10-1.orthodb.org/?query=21530at4891	Tetrapyrrole methylase
21543at4891	Missing
21550at4891	Complete	17.g3244	154.2	144	https://v10-1.orthodb.org/?query=21550at4891	Las1
21579at4891	Complete	2.g778	252.1	244	https://v10-1.orthodb.org/?query=21579at4891	MEMO1 family
21583at4891	Complete	45.g4443	162.1	160	https://v10-1.orthodb.org/?query=21583at4891	F-box-like domain superfamily
21590at4891	Complete	6.g1703	230.5	242	https://v10-1.orthodb.org/?query=21590at4891	GRASP55/65
21604at4891	Complete	6.g1845	458.4	385	https://v10-1.orthodb.org/?query=21604at4891	tRNA modification GTPase MnmE
21612at4891	Complete	14.g2955	229.6	335	https://v10-1.orthodb.org/?query=21612at4891	Protoporphyrinogen oxidase
21615at4891	Complete	16.g3171	233.5	182	https://v10-1.orthodb.org/?query=21615at4891	P-loop containing nucleoside triphosphate hydrolase
21621at4891	Complete	20.g3490	389.6	242	https://v10-1.orthodb.org/?query=21621at4891	Ccc1 family
21629at4891	Complete	40.g4342	156.5	198	https://v10-1.orthodb.org/?query=21629at4891	Protein of unknown function DUF2343
21634at4891	Complete	35.g4207	334.8	292	https://v10-1.orthodb.org/?query=21634at4891	Nucleic acid-binding
21678at4891	Complete	1.g10	217.1	193	https://v10-1.orthodb.org/?query=21678at4891	XPA
21707at4891	Complete	3.g1042	246.3	326	https://v10-1.orthodb.org/?query=21707at4891	Zinc finger C2H2-type
21711at4891	Missing
21732at4891	Complete	21.g3567	339.1	236	https://v10-1.orthodb.org/?query=21732at4891	Type II pantothenate kinase
21752at4891	Complete	10.g2474	444.1	225	https://v10-1.orthodb.org/?query=21752at4891	Proteasome
21766at4891	Complete	20.g3510	477.9	237	https://v10-1.orthodb.org/?query=21766at4891	Band 7 domain
21808at4891	Complete	10.g2508	339.2	396	https://v10-1.orthodb.org/?query=21808at4891	Actin patch protein 1
21825at4891	Complete	35.g4212	368	243	https://v10-1.orthodb.org/?query=21825at4891	GTP cyclohydrolase II
21866at4891	Complete	1.g145	353.7	246	https://v10-1.orthodb.org/?query=21866at4891	ATP11
21910at4891	Complete	13.g2813	402.2	196	https://v10-1.orthodb.org/?query=21910at4891	Ribosomal biogenesis
21922at4891	Complete	3.g989	460.6	217	https://v10-1.orthodb.org/?query=21922at4891	Fibrillarin
21940at4891	Complete	14.g2986	297.4	319	https://v10-1.orthodb.org/?query=21940at4891	Similar to Saccharomyces cerevisiae YOR198C BFR1 Component of mRNP complexes associated with polyribosomes
21962at4891	Complete	14.g2989	395.2	248	https://v10-1.orthodb.org/?query=21962at4891	Glycoside hydrolase family 17
21977at4891	Complete	4.g1226	414.6	266	https://v10-1.orthodb.org/?query=21977at4891	Ribose-phosphate pyrophosphokinase
21981at4891	Complete	1.g334	257.4	264	https://v10-1.orthodb.org/?query=21981at4891	Mur-like
21992at4891	Complete	8.g2147	130.4	244	https://v10-1.orthodb.org/?query=21992at4891	PH-like domain superfamily
21996at4891	Complete	16.g3217	235.2	175	https://v10-1.orthodb.org/?query=21996at4891	Hydroxyacylglutathione hydrolase
22023at4891	Complete	8.g2061	424.4	267	https://v10-1.orthodb.org/?query=22023at4891	Very-long-chain 3-oxoacyl-CoA reductase
22040at4891	Complete	29.g3968	315.9	297	https://v10-1.orthodb.org/?query=22040at4891	Ribosomal protein L27
22073at4891	Missing
22093at4891	Complete	41.g4359	361.3	312	https://v10-1.orthodb.org/?query=22093at4891	Amidase
22104at4891	Complete	2.g657	431.1	393	https://v10-1.orthodb.org/?query=22104at4891	Chs5p-Arf1p binding
22146at4891	Complete	6.g1742	413.6	249	https://v10-1.orthodb.org/?query=22146at4891	ATP synthase subunit gamma
22190at4891	Missing
22221at4891	Complete	6.g1760	140.4	140	https://v10-1.orthodb.org/?query=22221at4891	Formyl transferase
22230at4891	Complete	41.g4362	224.4	251	https://v10-1.orthodb.org/?query=22230at4891	DNA polymerase alpha/delta/epsilon
22236at4891	Missing
22266at4891	Complete	3.g1003	275.5	286	https://v10-1.orthodb.org/?query=22266at4891	Lariat debranching enzyme
22293at4891	Complete	8.g2162	346.4	237	https://v10-1.orthodb.org/?query=22293at4891	Porin domain superfamily
22298at4891	Complete	9.g2339	227.4	218	https://v10-1.orthodb.org/?query=22298at4891	NSF attachment protein
22304at4891	Complete	4.g1326	478.7	255	https://v10-1.orthodb.org/?query=22304at4891	Mitochondrial carrier domain superfamily
22313at4891	Complete	19.g3428	395.3	250	https://v10-1.orthodb.org/?query=22313at4891	Mitochondrial carrier domain superfamily
22335at4891	Complete	44.g4417	133.5	108	https://v10-1.orthodb.org/?query=22335at4891	Pre-mRNA-splicing factor 19
22342at4891	Complete	5.g1549	156.6	465	https://v10-1.orthodb.org/?query=22342at4891	U3 small nucleolar RNA-associated protein 8
22345at4891	Missing
22352at4891	Complete	15.g3070	457.7	577	https://v10-1.orthodb.org/?query=22352at4891	Exocyst complex component EXOC6/Sec15
22375at4891	Complete	9.g2346	467.3	398	https://v10-1.orthodb.org/?query=22375at4891	Ubiquinone biosynthesis monooxygenase COQ6
22380at4891	Complete	4.g1227	415.1	460	https://v10-1.orthodb.org/?query=22380at4891	Ubiquitin system component CUE
22393at4891	Complete	4.g1444	514.5	237	https://v10-1.orthodb.org/?query=22393at4891	Proteasome B-type subunit
22405at4891	Complete	1.g184	462.2	264	https://v10-1.orthodb.org/?query=22405at4891	Septin
22419at4891	Complete	25.g3803	324.4	291	https://v10-1.orthodb.org/?query=22419at4891	Glycosyltransferase 34
22429at4891	Complete	10.g2387	404.6	313	https://v10-1.orthodb.org/?query=22429at4891	Ubiquitin specific protease
22443at4891	Complete	18.g3401	506.9	260	https://v10-1.orthodb.org/?query=22443at4891	Mitochondrial carrier protein
22450at4891	Fragmented	7.g1893	360.1	202	https://v10-1.orthodb.org/?query=22450at4891	GDP-mannose transporter
22513at4891	Complete	10.g2534	372.5	236	https://v10-1.orthodb.org/?query=22513at4891	DNA/pantothenate metabolism flavoprotein
22516at4891	Complete	13.g2917	365.3	270	https://v10-1.orthodb.org/?query=22516at4891	Ubiquitin fusion degradation protein 1
22532at4891	Missing
22538at4891	Missing
22615at4891	Complete	12.g2783	343.6	210	https://v10-1.orthodb.org/?query=22615at4891	Dolichyl-phosphate beta-glucosyltransferase
22625at4891	Complete	7.g2004	409.3	239	https://v10-1.orthodb.org/?query=22625at4891	Fatty acid hydroxylase
22637at4891	Complete	31.g4061	386.8	304	https://v10-1.orthodb.org/?query=22637at4891	Translation initiation factor IF2/IF5
22645at4891	Complete	37.g4253	420.2	260	https://v10-1.orthodb.org/?query=22645at4891	RNA-binding S4 domain
22775at4891	Complete	4.g1224	325.4	263	https://v10-1.orthodb.org/?query=22775at4891	WD40/YVTN repeat-like-containing domain superfamily
22807at4891	Complete	20.g3530	451.4	214	https://v10-1.orthodb.org/?query=22807at4891	Eukaryotic translation initiation factor 6
22819at4891	Complete	2.g612	387.8	234	https://v10-1.orthodb.org/?query=22819at4891	Golgi phosphoprotein 3-like
22821at4891	Complete	3.g1005	238.1	215	https://v10-1.orthodb.org/?query=22821at4891	ATP-dependent (S)-NAD(P)H-hydrate dehydratase
22833at4891	Complete	16.g3216	192	215	https://v10-1.orthodb.org/?query=22833at4891	SGS domain
22851at4891	Complete	8.g2139	413	436	https://v10-1.orthodb.org/?query=22851at4891	Zinc finger C2H2-type
22859at4891	Complete	14.g2979	334.8	186	https://v10-1.orthodb.org/?query=22859at4891	Proteasome
22870at4891	Fragmented	3.g887	110.7	164	https://v10-1.orthodb.org/?query=22870at4891	Carbon-nitrogen hydrolase
22884at4891	Complete	4.g1451	514	309	https://v10-1.orthodb.org/?query=22884at4891	Homoserine dehydrogenase
22920at4891	Complete	1.g330	433.4	262	https://v10-1.orthodb.org/?query=22920at4891	Ribosomal protein L10P
22930at4891	Complete	34.g4157	306	294	https://v10-1.orthodb.org/?query=22930at4891	Histone acetyltransferase type B catalytic subunit
23023at4891	Missing
23029at4891	Complete	35.g4189	435.9	236	https://v10-1.orthodb.org/?query=23029at4891	Orotidine 5'-phosphate decarboxylase
23053at4891	Complete	22.g3625	276.1	297	https://v10-1.orthodb.org/?query=23053at4891	Leo1-like protein
23077at4891	Complete	5.g1567	153.4	155	https://v10-1.orthodb.org/?query=23077at4891	Ribosomal protein L47
23089at4891	Complete	3.g916	371.6	258	https://v10-1.orthodb.org/?query=23089at4891	Serine/threonine-protein phosphatase 2A activator
23143at4891	Missing
23175at4891	Complete	2.g769	312.6	217	https://v10-1.orthodb.org/?query=23175at4891	Chorismate mutase
23197at4891	Complete	24.g3727	67.6	193	https://v10-1.orthodb.org/?query=23197at4891	Inositol polyphosphate-related phosphatase
23222at4891	Complete	17.g3257	392.7	217	https://v10-1.orthodb.org/?query=23222at4891	Phosphomannomutase
23226at4891	Complete	39.g4328	420.5	205	https://v10-1.orthodb.org/?query=23226at4891	4Fe-4S ferredoxin
23232at4891	Complete	16.g3207	207.6	157	https://v10-1.orthodb.org/?query=23232at4891	RNA polymerase Rpb7-like
23253at4891	Complete	27.g3892	277.4	312	https://v10-1.orthodb.org/?query=23253at4891	WD40/YVTN repeat-like-containing domain superfamily
23265at4891	Fragmented	11.g2566	271.2	207	https://v10-1.orthodb.org/?query=23265at4891	Protein adenylyltransferase SelO
23266at4891	Complete	18.g3338	506.7	391	https://v10-1.orthodb.org/?query=23266at4891	Ubiquitin-activating enzyme
23312at4891	Complete	42.g4382	448.6	282	https://v10-1.orthodb.org/?query=23312at4891	Peptidase M14
23339at4891	Missing
23340at4891	Complete	28.g3943	132.5	234	https://v10-1.orthodb.org/?query=23340at4891	WD40/YVTN repeat-like-containing domain superfamily
23345at4891	Complete	8.g2092	331.5	287	https://v10-1.orthodb.org/?query=23345at4891	Protein of unknown function DUF4448
23351at4891	Missing
23355at4891	Complete	13.g2914	162.2	163	https://v10-1.orthodb.org/?query=23355at4891	Aminotransferase class IV
23357at4891	Complete	13.g2906	405.6	579	https://v10-1.orthodb.org/?query=23357at4891	Exocyst complex component EXOC3/Sec6
23379at4891	Fragmented	10.g2403	190.1	138	https://v10-1.orthodb.org/?query=23379at4891	Histidine phosphatase superfamily
23380at4891	Complete	11.g2547	459.1	223	https://v10-1.orthodb.org/?query=23380at4891	Proteasome endopeptidase complex
23386at4891	Complete	6.g1735	219.2	214	https://v10-1.orthodb.org/?query=23386at4891	Dual specificity phosphatase
23392at4891	Complete	10.g2507	346.3	217	https://v10-1.orthodb.org/?query=23392at4891	Zinc finger
23410at4891	Complete	2.g733	269.7	331	https://v10-1.orthodb.org/?query=23410at4891	Programmed cell death protein 2
23507at4891	Complete	1.g33	442.2	311	https://v10-1.orthodb.org/?query=23507at4891	Orn/DAP/Arg decarboxylase 2
23560at4891	Complete	20.g3534	217	368	https://v10-1.orthodb.org/?query=23560at4891	Bud22 domain
23588at4891	Complete	20.g3533	305.6	447	https://v10-1.orthodb.org/?query=23588at4891	Glucosidase 2 subunit beta
23590at4891	Complete	1.g78	118	272	https://v10-1.orthodb.org/?query=23590at4891	G-patch domain
23591at4891	Complete	1.g421	342.1	184	https://v10-1.orthodb.org/?query=23591at4891	Proteasome endopeptidase complex
23635at4891	Complete	2.g711	344.2	197	https://v10-1.orthodb.org/?query=23635at4891	Cytosolic Fe-S cluster assembly factor CFD1
23699at4891	Complete	5.g1626	226.2	274	https://v10-1.orthodb.org/?query=23699at4891	Ribonuclease H superfamily
23723at4891	Complete	3.g933	285.8	205	https://v10-1.orthodb.org/?query=23723at4891	Electron transfer flavoprotein
23739at4891	Missing
23741at4891	Complete	4.g1250	440	293	https://v10-1.orthodb.org/?query=23741at4891	NAD(P)-binding domain superfamily
23747at4891	Fragmented	56.g4536	80.4	106	https://v10-1.orthodb.org/?query=23747at4891	Zinc finger
23750at4891	Complete	8.g2132	235.2	205	https://v10-1.orthodb.org/?query=23750at4891	TatD family
23784at4891	Complete	6.g1690	322.2	173	https://v10-1.orthodb.org/?query=23784at4891	Ribosome biogenesis protein
23839at4891	Complete	18.g3360	235.5	203	https://v10-1.orthodb.org/?query=23839at4891	SEP domain
23884at4891	Complete	43.g4411	317.2	226	https://v10-1.orthodb.org/?query=23884at4891	Pantoate-beta-alanine ligase
23894at4891	Complete	2.g761	372	256	https://v10-1.orthodb.org/?query=23894at4891	Metal-dependent protein hydrolase
23912at4891	Complete	20.g3494	372.2	200	https://v10-1.orthodb.org/?query=23912at4891	Proteasome endopeptidase complex
23913at4891	Complete	3.g1094	470	276	https://v10-1.orthodb.org/?query=23913at4891	Guanine nucleotide binding protein
23956at4891	Complete	14.g2950	290.7	219	https://v10-1.orthodb.org/?query=23956at4891	Zinc finger
23964at4891	Missing
23973at4891	Complete	17.g3250	322.2	175	https://v10-1.orthodb.org/?query=23973at4891	Imidazoleglycerol-phosphate dehydratase
23976at4891	Complete	41.g4360	367	187	https://v10-1.orthodb.org/?query=23976at4891	GTP cyclohydrolase I
24034at4891	Complete	16.g3232	381.1	239	https://v10-1.orthodb.org/?query=24034at4891	Transcription initiation factor IID
24073at4891	Complete	30.g4011	454.6	260	https://v10-1.orthodb.org/?query=24073at4891	Tetrahydrofolate dehydrogenase/cyclohydrolase
24077at4891	Missing
24095at4891	Fragmented	10.g2444	137.3	223	https://v10-1.orthodb.org/?query=24095at4891	Uncharacterised protein family UPF0662
24098at4891	Complete	14.g2929	328.1	247	https://v10-1.orthodb.org/?query=24098at4891	NAD kinase
24114at4891	Missing
24120at4891	Complete	2.g659	145.1	156	https://v10-1.orthodb.org/?query=24120at4891	Thiamine pyrophosphokinase
24124at4891	Missing
24143at4891	Fragmented	2.g536	169.2	132	https://v10-1.orthodb.org/?query=24143at4891	Protein of unknown function DUF2838
24162at4891	Missing
24207at4891	Missing
24230at4891	Complete	5.g1462	356	340	https://v10-1.orthodb.org/?query=24230at4891	Peroxin domain
24240at4891	Complete	1.g435	299.3	189	https://v10-1.orthodb.org/?query=24240at4891	Alpha-N-methyltransferase NTM1
24249at4891	Complete	9.g2230	221.1	153	https://v10-1.orthodb.org/?query=24249at4891	Cytochrome c heme lyase
24255at4891	Complete	1.g338	151.4	180	https://v10-1.orthodb.org/?query=24255at4891	DNA-directed RNA polymerase III subunit Rpc5
24271at4891	Fragmented	5.g1526	334.1	205	https://v10-1.orthodb.org/?query=24271at4891	Choline-phosphate cytidylyltransferase
24305at4891	Complete	8.g2113	601.6	614	https://v10-1.orthodb.org/?query=24305at4891	Exocyst complex component EXOC5/Sec10
24318at4891	Complete	27.g3915	237.2	213	https://v10-1.orthodb.org/?query=24318at4891	ATPase assembly factor ATP10
24320at4891	Complete	28.g3949	367.5	244	https://v10-1.orthodb.org/?query=24320at4891	Brix domain
24329at4891	Missing
24360at4891	Missing
24376at4891	Complete	9.g2337	297.7	222	https://v10-1.orthodb.org/?query=24376at4891	Ribosomal protein S15
24398at4891	Complete	1.g218	487.6	431	https://v10-1.orthodb.org/?query=24398at4891	Nuclear RNA export factor
24421at4891	Complete	4.g1219	215	173	https://v10-1.orthodb.org/?query=24421at4891	Mitochondrial ribosomal protein S25
24461at4891	Missing
24498at4891	Complete	28.g3954	217.1	147	https://v10-1.orthodb.org/?query=24498at4891	Thioesterase domain
24559at4891	Complete	13.g2851	245.6	217	https://v10-1.orthodb.org/?query=24559at4891	Ribosomal protein S5 domain 2-type fold
24579at4891	Fragmented	4.g1209	295.2	233	https://v10-1.orthodb.org/?query=24579at4891	Proline dehydrogenase
24588at4891	Missing
24610at4891	Complete	4.g1367	119.6	153	https://v10-1.orthodb.org/?query=24610at4891	Protein kinase domain
24621at4891	Complete	3.g1079	285.3	255	https://v10-1.orthodb.org/?query=24621at4891	Chitobiosyldiphosphodolichol beta-mannosyltransferase
24627at4891	Complete	15.g3104	542.9	409	https://v10-1.orthodb.org/?query=24627at4891	Squalene epoxidase
24629at4891	Complete	23.g3682	383.1	217	https://v10-1.orthodb.org/?query=24629at4891	Proteasome endopeptidase complex
24643at4891	Complete	7.g1969	389.4	234	https://v10-1.orthodb.org/?query=24643at4891	tRNA (guanine-N(7)-)-methyltransferase
24646at4891	Fragmented	15.g3134	195.6	167	https://v10-1.orthodb.org/?query=24646at4891	P-loop containing nucleoside triphosphate hydrolase
24692at4891	Complete	1.g233	403.1	217	https://v10-1.orthodb.org/?query=24692at4891	Proteasome endopeptidase complex
24693at4891	Complete	9.g2242	276.7	203	https://v10-1.orthodb.org/?query=24693at4891	1-(5-phosphoribosyl)-5-
24709at4891	Complete	3.g956	277.1	236	https://v10-1.orthodb.org/?query=24709at4891	WD40-repeat-containing domain
24785at4891	Complete	11.g2556	521.7	267	https://v10-1.orthodb.org/?query=24785at4891	Ribosomal protein L5 eukaryotic/L18 archaeal
24793at4891	Missing
24818at4891	Complete	13.g2856	360.6	190	https://v10-1.orthodb.org/?query=24818at4891	RNA polymerase
24835at4891	Complete	1.g87	427.7	266	https://v10-1.orthodb.org/?query=24835at4891	Arsenical pump ATPase
24837at4891	Complete	1.g190	410.5	232	https://v10-1.orthodb.org/?query=24837at4891	Ribosomal RNA large subunit methyltransferase E
24838at4891	Missing
24892at4891	Missing
24928at4891	Complete	1.g116	317.7	242	https://v10-1.orthodb.org/?query=24928at4891	Pyrroline-5-carboxylate reductase
24980at4891	Complete	2.g490	362.3	197	https://v10-1.orthodb.org/?query=24980at4891	Ribosomal protein S3
24992at4891	Complete	14.g2984	262.1	213	https://v10-1.orthodb.org/?query=24992at4891	Surfeit locus 4
24998at4891	Missing
25014at4891	Complete	10.g2428	298.2	194	https://v10-1.orthodb.org/?query=25014at4891	Mitochondrial inner membrane protease ATP23
25050at4891	Complete	4.g1309	299	269	https://v10-1.orthodb.org/?query=25050at4891	Zinc finger
25078at4891	Missing
25079at4891	Complete	3.g1026	252.2	166	https://v10-1.orthodb.org/?query=25079at4891	RNA polymerase Rpb7-like
25093at4891	Complete	1.g380	187	183	https://v10-1.orthodb.org/?query=25093at4891	Yif1 family
25101at4891	Complete	4.g1277	229	224	https://v10-1.orthodb.org/?query=25101at4891	SNF5/SMARCB1/INI1
25116at4891	Complete	1.g46	502.6	374	https://v10-1.orthodb.org/?query=25116at4891	alpha-1
25118at4891	Complete	1.g123	273.9	259	https://v10-1.orthodb.org/?query=25118at4891	Ankyrin repeat-containing domain
25147at4891	Missing
25148at4891	Complete	16.g3204	303	201	https://v10-1.orthodb.org/?query=25148at4891	Mitochondrial carrier domain superfamily
25170at4891	Complete	7.g1948	383.3	337	https://v10-1.orthodb.org/?query=25170at4891	Lung seven transmembrane receptor-like
25172at4891	Missing
25180at4891	Complete	8.g2121	278.9	242	https://v10-1.orthodb.org/?query=25180at4891	Ribosomal protein S24
25195at4891	Complete	25.g3811	356	224	https://v10-1.orthodb.org/?query=25195at4891	Arf GTPase activating protein
25196at4891	Complete	1.g290	483.5	444	https://v10-1.orthodb.org/?query=25196at4891	Rho GTPase activation protein
25214at4891	Complete	17.g3280	510.9	364	https://v10-1.orthodb.org/?query=25214at4891	Serine/threonine-protein kinase RIO1
25226at4891	Complete	7.g2034	279.3	372	https://v10-1.orthodb.org/?query=25226at4891	Sec1-like protein
25236at4891	Complete	5.g1527	260.9	195	https://v10-1.orthodb.org/?query=25236at4891	Protein kinase domain
25254at4891	Complete	14.g2938	188.3	280	https://v10-1.orthodb.org/?query=25254at4891	Conserved oligomeric Golgi complex subunit 8
25269at4891	Complete	12.g2700	316.5	177	https://v10-1.orthodb.org/?query=25269at4891	Uracil phosphoribosyltransferase
25281at4891	Complete	2.g828	438.3	223	https://v10-1.orthodb.org/?query=25281at4891	Ribosome biogenesis protein NSA2
25295at4891	Missing
25313at4891	Complete	17.g3285	295.4	264	https://v10-1.orthodb.org/?query=25313at4891	Terpenoid cyclases/Protein prenyltransferase
25329at4891	Complete	1.g163	326	411	https://v10-1.orthodb.org/?query=25329at4891	Kri1-like
25386at4891	Complete	3.g935	297.2	173	https://v10-1.orthodb.org/?query=25386at4891	Proteasome
25396at4891	Complete	3.g960	261.5	181	https://v10-1.orthodb.org/?query=25396at4891	GTP cyclohydrolase 1 type 2/Nif3
25405at4891	Complete	33.g4124	217.8	204	https://v10-1.orthodb.org/?query=25405at4891	Protein KTI12/L-seryl-tRNA(Sec) kinase
25406at4891	Complete	15.g3047	412.6	253	https://v10-1.orthodb.org/?query=25406at4891	MPN domain
25443at4891	Complete	11.g2633	441.7	234	https://v10-1.orthodb.org/?query=25443at4891	Phosphoglycerate mutase
25476at4891	Complete	25.g3797	396.9	188	https://v10-1.orthodb.org/?query=25476at4891	Ribosomal protein L10e/L16
25480at4891	Complete	3.g853	158.5	140	https://v10-1.orthodb.org/?query=25480at4891	OPI10 family
25484at4891	Complete	6.g1848	216.5	155	https://v10-1.orthodb.org/?query=25484at4891	Ribosomal protein L10e/L16
25501at4891	Complete	38.g4300	374.2	368	https://v10-1.orthodb.org/?query=25501at4891	Transcription initiation factor IIF
25506at4891	Complete	31.g4071	172.8	175	https://v10-1.orthodb.org/?query=25506at4891	DnaJ domain
25519at4891	Missing
25527at4891	Missing
25563at4891	Complete	2.g638	353.9	234	https://v10-1.orthodb.org/?query=25563at4891	Purine nucleoside phosphorylase
25565at4891	Complete	3.g939	308.4	209	https://v10-1.orthodb.org/?query=25565at4891	PIN-like domain superfamily
25572at4891	Complete	19.g3438	267.9	189	https://v10-1.orthodb.org/?query=25572at4891	Uracil-DNA glycosylase
25615at4891	Complete	18.g3380	235.4	209	https://v10-1.orthodb.org/?query=25615at4891	tRNA methyltransferase TRM10-type domain
25626at4891	Missing
25646at4891	Complete	1.g194	343.4	218	https://v10-1.orthodb.org/?query=25646at4891	Triosephosphate isomerase
25673at4891	Missing
25713at4891	Complete	51.g4499	229.7	218	https://v10-1.orthodb.org/?query=25713at4891	Elongator complex protein 5
25731at4891	Fragmented	18.g3370	220.9	183	https://v10-1.orthodb.org/?query=25731at4891	Adenosine deaminase/editase
25768at4891	Complete	6.g1721	356	227	https://v10-1.orthodb.org/?query=25768at4891	tRNA(His) guanylyltransferase
25783at4891	Complete	13.g2913	355.8	229	https://v10-1.orthodb.org/?query=25783at4891	HAD superfamily
25808at4891	Missing
25824at4891	Complete	26.g3863	246.1	184	https://v10-1.orthodb.org/?query=25824at4891	Ribonuclease
25828at4891	Complete	45.g4447	365.3	294	https://v10-1.orthodb.org/?query=25828at4891	EF-hand domain
25873at4891	Complete	2.g709	154.3	175	https://v10-1.orthodb.org/?query=25873at4891	ENTH/VHS
25937at4891	Complete	12.g2741	354.9	207	https://v10-1.orthodb.org/?query=25937at4891	Ribosome assembly factor mrt4
25943at4891	Missing
25948at4891	Complete	1.g346	220.3	168	https://v10-1.orthodb.org/?query=25948at4891	Staphylococcal nuclease (SNase-like)
25967at4891	Complete	4.g1275	149.2	150	https://v10-1.orthodb.org/?query=25967at4891	Cytidine and deoxycytidylate deaminase domain
25981at4891	Complete	1.g42	351.3	398	https://v10-1.orthodb.org/?query=25981at4891	FK506-binding protein
26005at4891	Complete	4.g1324	406.9	207	https://v10-1.orthodb.org/?query=26005at4891	Adenylate kinase
26018at4891	Complete	3.g934	196.4	161	https://v10-1.orthodb.org/?query=26018at4891	p-loop containing nucleoside triphosphate hydrolase protein
26055at4891	Complete	13.g2915	174.7	175	https://v10-1.orthodb.org/?query=26055at4891	Ribosomal RNA-processing protein 7
26056at4891	Complete	11.g2605	280.5	211	https://v10-1.orthodb.org/?query=26056at4891	Ubiquitin-activating enzyme
26076at4891	Missing
26091at4891	Complete	10.g2517	410.6	206	https://v10-1.orthodb.org/?query=26091at4891	Ribosomal protein S5
26111at4891	Complete	3.g908	427.5	252	https://v10-1.orthodb.org/?query=26111at4891	6-Phosphogluconolactonase
26130at4891	Complete	11.g2659	321.6	262	https://v10-1.orthodb.org/?query=26130at4891	GPCR fungal pheromone mating factor
26134at4891	Complete	51.g4497	441.1	475	https://v10-1.orthodb.org/?query=26134at4891	AP complex subunit beta
26145at4891	Complete	6.g1714	324.8	163	https://v10-1.orthodb.org/?query=26145at4891	Small GTPase
26165at4891	Complete	10.g2429	378.5	241	https://v10-1.orthodb.org/?query=26165at4891	18S rRNA (Guanine(1575)-N(7))-methyltransferase
26166at4891	Complete	4.g1341	230.1	165	https://v10-1.orthodb.org/?query=26166at4891	NEDD4/Bsd2
26198at4891	Complete	3.g1012	308.6	252	https://v10-1.orthodb.org/?query=26198at4891	Leucine-rich repeat domain superfamily
26222at4891	Fragmented	12.g2712	402.9	329	https://v10-1.orthodb.org/?query=26222at4891	Winged helix-like DNA-binding domain superfamily
26272at4891	Complete	32.g4078	148.5	153	https://v10-1.orthodb.org/?query=26272at4891	DNA replication complex GINS protein SLD5
26290at4891	Missing
26297at4891	Complete	10.g2396	92.4	309	https://v10-1.orthodb.org/?query=26297at4891	Ubiquitin E2 variant
26316at4891	Complete	2.g681	295	192	https://v10-1.orthodb.org/?query=26316at4891	Class II aldolase/adducin N-terminal
26320at4891	Missing
26325at4891	Fragmented	7.g1937	214.9	194	https://v10-1.orthodb.org/?query=26325at4891	Cell division cycle protein 123
26329at4891	Complete	2.g829	255.3	276	https://v10-1.orthodb.org/?query=26329at4891	Sas10/Utp3/C1D
26336at4891	Missing
26394at4891	Missing
26399at4891	Missing
26409at4891	Complete	10.g2484	248.6	164	https://v10-1.orthodb.org/?query=26409at4891	RNA methyltransferase TK0422/Sfm1
26413at4891	Complete	10.g2392	425.8	202	https://v10-1.orthodb.org/?query=26413at4891	TATA-box binding protein
26418at4891	Complete	16.g3236	376.6	188	https://v10-1.orthodb.org/?query=26418at4891	K Homology domain
26448at4891	Missing
26458at4891	Complete	1.g189	187.1	145	https://v10-1.orthodb.org/?query=26458at4891	Ribosomal protein S10
26469at4891	Missing
26500at4891	Complete	10.g2411	262.2	181	https://v10-1.orthodb.org/?query=26500at4891	HAD superfamily
26506at4891	Complete	36.g4220	207.6	123	https://v10-1.orthodb.org/?query=26506at4891	Small GTPase
26527at4891	Complete	21.g3588	376.5	369	https://v10-1.orthodb.org/?query=26527at4891	Protein kinase-like domain superfamily
26542at4891	Complete	5.g1566	279	241	https://v10-1.orthodb.org/?query=26542at4891	Short-chain dehydrogenase/reductase SDR
26555at4891	Missing
26569at4891	Complete	28.g3959	320.2	334	https://v10-1.orthodb.org/?query=26569at4891	Arf GTPase activating protein
26588at4891	Complete	17.g3288	217.2	193	https://v10-1.orthodb.org/?query=26588at4891	Exoribonuclease
26614at4891	Missing
26617at4891	Complete	18.g3368	304.5	173	https://v10-1.orthodb.org/?query=26617at4891	Ribulose-phosphate 3-epimerase
26624at4891	Complete	4.g1300	272.6	207	https://v10-1.orthodb.org/?query=26624at4891	ER membrane protein complex subunit 3
26633at4891	Missing
26634at4891	Complete	37.g4252	212.7	193	https://v10-1.orthodb.org/?query=26634at4891	Modification methylase HemK
26660at4891	Complete	7.g2024	234.1	216	https://v10-1.orthodb.org/?query=26660at4891	Nop domain
26684at4891	Complete	41.g4350	251.3	192	https://v10-1.orthodb.org/?query=26684at4891	Dephospho-CoA kinase
26689at4891	Missing
26725at4891	Missing
26729at4891	Complete	11.g2589	256	195	https://v10-1.orthodb.org/?query=26729at4891	Ribosomal protein L3
26743at4891	Complete	2.g643	244.7	226	https://v10-1.orthodb.org/?query=26743at4891	Flavoprotein pyridine nucleotide cytochrome reductase-like
26745at4891	Fragmented	8.g2080	98.4	91	https://v10-1.orthodb.org/?query=26745at4891	Putative SAM-dependent methyltransferase
26758at4891	Complete	2.g569	285.3	256	https://v10-1.orthodb.org/?query=26758at4891	Lysine methyltransferase
26789at4891	Complete	5.g1645	237.6	237	https://v10-1.orthodb.org/?query=26789at4891	Cdk-activating kinase assembly factor MAT1
26792at4891	Complete	15.g3098	319.1	156	https://v10-1.orthodb.org/?query=26792at4891	Small GTPase
26808at4891	Complete	25.g3812	189.1	169	https://v10-1.orthodb.org/?query=26808at4891	Phosphatidic acid phosphatase type 2/haloperoxidase
26866at4891	Complete	36.g4233	226.7	280	https://v10-1.orthodb.org/?query=26866at4891	UBA-like superfamily
26880at4891	Complete	14.g2985	323.5	203	https://v10-1.orthodb.org/?query=26880at4891	NUDIX hydrolase domain
26885at4891	Complete	20.g3503	259.2	194	https://v10-1.orthodb.org/?query=26885at4891	Dehydrodolichyl diphosphate synthase complex subunit Nus1
26894at4891	Fragmented	33.g4123	155.4	136	https://v10-1.orthodb.org/?query=26894at4891	GTP binding domain
26895at4891	Complete	2.g499	214.1	239	https://v10-1.orthodb.org/?query=26895at4891	Terpenoid cyclases/Protein prenyltransferase
26931at4891	Complete	23.g3703	228.9	176	https://v10-1.orthodb.org/?query=26931at4891	Chromatin modification-related protein
27048at4891	Complete	23.g3708	371.3	305	https://v10-1.orthodb.org/?query=27048at4891	Phosphatidylethanolamine-binding protein
27063at4891	Missing
27080at4891	Complete	19.g3463	182.3	185	https://v10-1.orthodb.org/?query=27080at4891	Zinc finger C2H2 superfamily
27081at4891	Missing
27092at4891	Complete	26.g3879	231.9	200	https://v10-1.orthodb.org/?query=27092at4891	Cytidyltransferase-like domain
27104at4891	Complete	19.g3426	396.1	336	https://v10-1.orthodb.org/?query=27104at4891	Nucleosome assembly protein (NAP)
27126at4891	Complete	1.g441	134.1	162	https://v10-1.orthodb.org/?query=27126at4891	Ribonuclease P/MRP
27132at4891	Complete	18.g3331	296.2	227	https://v10-1.orthodb.org/?query=27132at4891	Ribosomal protein L5
27140at4891	Complete	16.g3197	292	316	https://v10-1.orthodb.org/?query=27140at4891	Zinc finger
27141at4891	Complete	2.g706	208.1	206	https://v10-1.orthodb.org/?query=27141at4891	Kinase
27202at4891	Missing
27209at4891	Complete	45.g4446	652.8	459	https://v10-1.orthodb.org/?query=27209at4891	WD40-repeat-containing domain
27291at4891	Missing
27320at4891	Complete	5.g1474	329.4	383	https://v10-1.orthodb.org/?query=27320at4891	Phosphatidylinositol-glycan biosynthesis class S protein
27323at4891	Missing
27330at4891	Complete	21.g3586	289.2	162	https://v10-1.orthodb.org/?query=27330at4891	Small GTPase superfamily
27339at4891	Complete	4.g1294	228.5	177	https://v10-1.orthodb.org/?query=27339at4891	Ribosomal protein L4 domain superfamily
27342at4891	Complete	2.g586	252.2	208	https://v10-1.orthodb.org/?query=27342at4891	Eukaryotic translation initiation factor 3 subunit G
27370at4891	Missing
27389at4891	Complete	7.g1945	210.7	177	https://v10-1.orthodb.org/?query=27389at4891	F-actin-capping protein subunit alpha/beta
27431at4891	Complete	13.g2898	234.3	169	https://v10-1.orthodb.org/?query=27431at4891	HAD superfamily
27435at4891	Missing
27475at4891	Complete	14.g2967	235.2	153	https://v10-1.orthodb.org/?query=27475at4891	SPRY domain
27496at4891	Complete	15.g3071	319.1	190	https://v10-1.orthodb.org/?query=27496at4891	Proteasome endopeptidase complex
27505at4891	Missing
27533at4891	Missing
27535at4891	Complete	13.g2857	192.2	180	https://v10-1.orthodb.org/?query=27535at4891	Bacterial bifunctional deaminase-reductase
27547at4891	Missing
27558at4891	Missing
27561at4891	Complete	26.g3878	374.4	328	https://v10-1.orthodb.org/?query=27561at4891	N-end rule aminoacyl transferase
27570at4891	Complete	4.g1304	270.2	206	https://v10-1.orthodb.org/?query=27570at4891	S-adenosyl-L-methionine-dependent methyltransferase
27676at4891	Complete	2.g777	425.1	244	https://v10-1.orthodb.org/?query=27676at4891	Translation initiation factor 2
27703at4891	Missing
27717at4891	Complete	17.g3275	118.3	277	https://v10-1.orthodb.org/?query=27717at4891	WD40-repeat-containing domain superfamily
27724at4891	Complete	2.g801	411.3	257	https://v10-1.orthodb.org/?query=27724at4891	Deoxyhypusine hydroxylase
27753at4891	Complete	16.g3174	422.2	339	https://v10-1.orthodb.org/?query=27753at4891	Uncharacterised domain YCR061W
27755at4891	Complete	19.g3465	270.8	177	https://v10-1.orthodb.org/?query=27755at4891	EF-hand domain
27769at4891	Complete	26.g3859	174.9	142	https://v10-1.orthodb.org/?query=27769at4891	YEATS
27816at4891	Complete	5.g1620	345.6	204	https://v10-1.orthodb.org/?query=27816at4891	Glutaredoxin
27845at4891	Complete	16.g3198	478.4	327	https://v10-1.orthodb.org/?query=27845at4891	Initiation factor 2B alpha/beta/delta
27851at4891	Missing
27862at4891	Complete	21.g3554	306	188	https://v10-1.orthodb.org/?query=27862at4891	MT-A70-like
27863at4891	Missing
27869at4891	Complete	6.g1806	297	173	https://v10-1.orthodb.org/?query=27869at4891	Proteasome
27875at4891	Missing
27888at4891	Complete	25.g3817	90.4	158	https://v10-1.orthodb.org/?query=27888at4891	Autophagy protein 5
27889at4891	Missing
27915at4891	Complete	3.g925	350.4	438	https://v10-1.orthodb.org/?query=27915at4891	Kinesin motor domain
27927at4891	Missing
27928at4891	Missing
27940at4891	Complete	13.g2890	167.6	147	https://v10-1.orthodb.org/?query=27940at4891	Signal recognition particle
27981at4891	Complete	5.g1537	160.4	168	https://v10-1.orthodb.org/?query=27981at4891	Tetrapyrrole biosynthesis
27991at4891	Complete	31.g4055	150.4	186	https://v10-1.orthodb.org/?query=27991at4891	Tetratricopeptide repeat
27998at4891	Complete	2.g535	316.6	207	https://v10-1.orthodb.org/?query=27998at4891	Ribosomal protein S5 domain 2-type fold
28029at4891	Complete	32.g4104	240.6	156	https://v10-1.orthodb.org/?query=28029at4891	Gar2
28032at4891	Complete	2.g558	518.6	343	https://v10-1.orthodb.org/?query=28032at4891	Bystin
28037at4891	Complete	3.g870	365.7	231	https://v10-1.orthodb.org/?query=28037at4891	Fibronectin type III
28051at4891	Complete	9.g2276	218.1	164	https://v10-1.orthodb.org/?query=28051at4891	Acyl-CoA N-acyltransferase
28058at4891	Missing
28072at4891	Complete	26.g3855	338.3	274	https://v10-1.orthodb.org/?query=28072at4891	Membrane insertase YidC/ALB3/OXA1/COX18
28089at4891	Complete	5.g1488	335.2	286	https://v10-1.orthodb.org/?query=28089at4891	DnaJ domain
28105at4891	Complete	38.g4293	301.5	159	https://v10-1.orthodb.org/?query=28105at4891	Small GTPase superfamily
28115at4891	Complete	25.g3781	248.8	214	https://v10-1.orthodb.org/?query=28115at4891	Chalcone isomerase
28127at4891	Missing
28151at4891	Missing
28165at4891	Fragmented	4.g1315	148.8	181	https://v10-1.orthodb.org/?query=28165at4891	RFT1
28180at4891	Complete	4.g1409	433	234	https://v10-1.orthodb.org/?query=28180at4891	Glutathione S-transferase
28186at4891	Complete	3.g874	330.1	232	https://v10-1.orthodb.org/?query=28186at4891	Mitochondrial carrier protein
28190at4891	Complete	18.g3358	160.7	200	https://v10-1.orthodb.org/?query=28190at4891	Exosome complex component Rrp43
28212at4891	Missing
28217at4891	Complete	11.g2622	339.2	207	https://v10-1.orthodb.org/?query=28217at4891	Proteasome endopeptidase complex
28227at4891	Missing
28236at4891	Complete	11.g2578	183	234	https://v10-1.orthodb.org/?query=28236at4891	SWAP/Surp
28239at4891	Complete	29.g3962	246.3	174	https://v10-1.orthodb.org/?query=28239at4891	Transcription initiation factor IIE subunit beta
28251at4891	Complete	24.g3735	252.1	159	https://v10-1.orthodb.org/?query=28251at4891	GOLD domain
28258at4891	Complete	3.g928	196.2	138	https://v10-1.orthodb.org/?query=28258at4891	Adenylate kinase isoenzyme 6
28309at4891	Missing
28314at4891	Complete	6.g1838	91.6	208	https://v10-1.orthodb.org/?query=28314at4891	Glycosylphosphatidylinositol-mannosyltransferase I
28323at4891	Complete	16.g3229	302.8	334	https://v10-1.orthodb.org/?query=28323at4891	Mitochondrial carrier domain superfamily
28331at4891	Complete	3.g1028	171.6	160	https://v10-1.orthodb.org/?query=28331at4891	conserved hypothetical protein
28359at4891	Complete	3.g1143	355.9	321	https://v10-1.orthodb.org/?query=28359at4891	ENTH domain
28379at4891	Complete	1.g213	347.6	179	https://v10-1.orthodb.org/?query=28379at4891	Ribosomal protein L15
28396at4891	Complete	1.g14	333.2	243	https://v10-1.orthodb.org/?query=28396at4891	Translation initiation factor IF2/IF5
28415at4891	Complete	8.g2078	321.9	196	https://v10-1.orthodb.org/?query=28415at4891	NAD-dependent protein deacetylase
28442at4891	Complete	7.g1957	279.3	165	https://v10-1.orthodb.org/?query=28442at4891	Adenine phosphoribosyltransferase
28463at4891	Complete	9.g2241	122.4	139	https://v10-1.orthodb.org/?query=28463at4891	Protein FAF1
28468at4891	Complete	49.g4494	94.7	199	https://v10-1.orthodb.org/?query=28468at4891	Transcription factor Iwr1 domain
28495at4891	Complete	5.g1591	313.4	286	https://v10-1.orthodb.org/?query=28495at4891	Elongator complex protein 4
28498at4891	Missing
28527at4891	Complete	5.g1609	246.1	272	https://v10-1.orthodb.org/?query=28527at4891	Atg6/Beclin
28544at4891	Complete	1.g285	284.2	153	https://v10-1.orthodb.org/?query=28544at4891	Small GTPase
28548at4891	Complete	13.g2889	275.1	174	https://v10-1.orthodb.org/?query=28548at4891	Orotate phosphoribosyltransferase
28579at4891	Complete	11.g2587	301.6	166	https://v10-1.orthodb.org/?query=28579at4891	RNA-binding S4 domain
28589at4891	Complete	3.g1071	385.5	185	https://v10-1.orthodb.org/?query=28589at4891	Ribosomal protein
28600at4891	Complete	8.g2156	194.3	171	https://v10-1.orthodb.org/?query=28600at4891	Histidine phosphatase superfamily
28605at4891	Missing
28629at4891	Complete	4.g1329	328.7	151	https://v10-1.orthodb.org/?query=28629at4891	Cytochrome b-c1 complex subunit Rieske
28641at4891	Complete	5.g1565	158.5	151	https://v10-1.orthodb.org/?query=28641at4891	Ribosomal protein L17
28648at4891	Missing
28663at4891	Missing
28681at4891	Complete	1.g47	130.3	232	https://v10-1.orthodb.org/?query=28681at4891	Basic-leucine zipper domain
28690at4891	Complete	7.g1920	303.7	163	https://v10-1.orthodb.org/?query=28690at4891	PUA domain
28703at4891	Complete	6.g1702	322.6	162	https://v10-1.orthodb.org/?query=28703at4891	Small GTPase
28709at4891	Missing
28717at4891	Complete	5.g1562	301.9	220	https://v10-1.orthodb.org/?query=28717at4891	S-formylglutathione hydrolase
28724at4891	Missing
28745at4891	Fragmented	7.g1999	120.1	189	https://v10-1.orthodb.org/?query=28745at4891	Negative regulator of Ofd1/Enhancer of translation termination 1
28769at4891	Missing
28780at4891	Complete	24.g3760	151.3	166	https://v10-1.orthodb.org/?query=28780at4891	Impact
28784at4891	Complete	1.g277	251.9	216	https://v10-1.orthodb.org/?query=28784at4891	Protein prenyltransferase
28785at4891	Complete	12.g2800	239.1	188	https://v10-1.orthodb.org/?query=28785at4891	Polyprenyl synthetase
28787at4891	Complete	7.g1889	182.8	247	https://v10-1.orthodb.org/?query=28787at4891	Protein Cms1
28812at4891	Complete	10.g2528	284.2	157	https://v10-1.orthodb.org/?query=28812at4891	Ubiquitin-conjugating enzyme E2
28849at4891	Complete	5.g1600	307.1	228	https://v10-1.orthodb.org/?query=28849at4891	Tetratricopeptide repeat
28907at4891	Fragmented	47.g4463	183.1	155	https://v10-1.orthodb.org/?query=28907at4891	WD40 repeat
28920at4891	Fragmented	2.g666	152	100	https://v10-1.orthodb.org/?query=28920at4891	RNA polymerase Rpb7-like
28933at4891	Complete	9.g2296	199.6	161	https://v10-1.orthodb.org/?query=28933at4891	Pyridoxal phosphate homeostasis protein
28953at4891	Complete	4.g1347	202.3	202	https://v10-1.orthodb.org/?query=28953at4891	Zinc finger
28982at4891	Complete	26.g3862	246.7	202	https://v10-1.orthodb.org/?query=28982at4891	Mitochondrial carrier domain superfamily
28993at4891	Complete	33.g4127	400.4	382	https://v10-1.orthodb.org/?query=28993at4891	Zinc finger
28996at4891	Complete	8.g2122	121.8	137	https://v10-1.orthodb.org/?query=28996at4891	SOS response associated peptidase-like
29021at4891	Complete	11.g2588	201.1	161	https://v10-1.orthodb.org/?query=29021at4891	Ribosomal protein L6
29036at4891	Complete	9.g2231	237.7	240	https://v10-1.orthodb.org/?query=29036at4891	OTU domain
29050at4891	Complete	10.g2423	150.3	206	https://v10-1.orthodb.org/?query=29050at4891	Zinc finger
29070at4891	Complete	23.g3687	283.9	154	https://v10-1.orthodb.org/?query=29070at4891	Ubiquitin-conjugating enzyme E2
29089at4891	Complete	7.g1961	159	131	https://v10-1.orthodb.org/?query=29089at4891	Cytidine and deoxycytidylate deaminase domain
29107at4891	Complete	9.g2297	133.2	176	https://v10-1.orthodb.org/?query=29107at4891	Winged helix-like DNA-binding domain superfamily
29122at4891	Missing
29125at4891	Complete	7.g2008	361	344	https://v10-1.orthodb.org/?query=29125at4891	Protein Sip5/DA2
29132at4891	Complete	16.g3237	133.5	109	https://v10-1.orthodb.org/?query=29132at4891	NO signalling/Golgi transport ligand-binding domain superfamily
29145at4891	Complete	1.g29	279	190	https://v10-1.orthodb.org/?query=29145at4891	Autophagy-related protein 3
29148at4891	Complete	22.g3643	295.2	231	https://v10-1.orthodb.org/?query=29148at4891	Lactoylglutathione lyase
29169at4891	Complete	1.g320	270.2	165	https://v10-1.orthodb.org/?query=29169at4891	3
29170at4891	Missing
29179at4891	Complete	22.g3635	190	176	https://v10-1.orthodb.org/?query=29179at4891	Translocation protein Sec62
29203at4891	Complete	4.g1344	299.8	290	https://v10-1.orthodb.org/?query=29203at4891	Transcription factor TFE/TFIIEalpha HTH domain
29252at4891	Complete	55.g4530	218.4	163	https://v10-1.orthodb.org/?query=29252at4891	NUDIX hydrolase domain
29276at4891	Complete	8.g2050	229.8	209	https://v10-1.orthodb.org/?query=29276at4891	SGF29 tudor-like domain
29286at4891	Complete	1.g126	80.7	146	https://v10-1.orthodb.org/?query=29286at4891	Pre-mRNA-splicing factor Cwc2/Slt11
29300at4891	Complete	11.g2602	260.9	365	https://v10-1.orthodb.org/?query=29300at4891	Clathrin adaptor
29329at4891	Complete	1.g13	171.5	128	https://v10-1.orthodb.org/?query=29329at4891	Ankyrin repeat-containing domain
29332at4891	Complete	22.g3624	256	183	https://v10-1.orthodb.org/?query=29332at4891	GTP
29354at4891	Complete	8.g2175	274.9	160	https://v10-1.orthodb.org/?query=29354at4891	PUA domain
29455at4891	Complete	10.g2427	163.2	136	https://v10-1.orthodb.org/?query=29455at4891	Ankyrin repeat-containing domain
29457at4891	Missing
29467at4891	Missing
29475at4891	Complete	43.g4398	390.8	193	https://v10-1.orthodb.org/?query=29475at4891	ATPase
29491at4891	Complete	1.g314	282.1	274	https://v10-1.orthodb.org/?query=29491at4891	Cation efflux protein
29501at4891	Complete	5.g1540	197.6	163	https://v10-1.orthodb.org/?query=29501at4891	ATPase
29504at4891	Complete	35.g4198	156.7	131	https://v10-1.orthodb.org/?query=29504at4891	Carbonic anhydrase
29515at4891	Complete	33.g4125	212.6	210	https://v10-1.orthodb.org/?query=29515at4891	U3 small nucleolar RNA-associated protein 11
29533at4891	Complete	5.g1496	172.4	178	https://v10-1.orthodb.org/?query=29533at4891	Transcriptional coactivator Hfi1/Transcriptional adapter 1
29534at4891	Complete	30.g4005	188.2	283	https://v10-1.orthodb.org/?query=29534at4891	Conserved oligomeric Golgi complex subunit 5
29552at4891	Complete	4.g1403	254.5	174	https://v10-1.orthodb.org/?query=29552at4891	ATP synthase
29555at4891	Complete	14.g2990	223	159	https://v10-1.orthodb.org/?query=29555at4891	Protein ROT1
29560at4891	Missing
29574at4891	Missing
29601at4891	Missing
29630at4891	Complete	2.g768	151.7	149	https://v10-1.orthodb.org/?query=29630at4891	Heavy metal-associated domain
29631at4891	Complete	31.g4057	107.9	139	https://v10-1.orthodb.org/?query=29631at4891	ESCRT-II complex
29650at4891	Complete	3.g922	282	229	https://v10-1.orthodb.org/?query=29650at4891	Rhodanese-like domain
29657at4891	Complete	9.g2227	383.5	261	https://v10-1.orthodb.org/?query=29657at4891	Pseudouridine synthase
29660at4891	Missing
29708at4891	Complete	1.g317	265.7	184	https://v10-1.orthodb.org/?query=29708at4891	Ribonuclease H superfamily
29729at4891	Complete	8.g2059	414.8	280	https://v10-1.orthodb.org/?query=29729at4891	DnaJ domain
29732at4891	Complete	8.g2187	353.6	318	https://v10-1.orthodb.org/?query=29732at4891	Leucine-rich repeat
29735at4891	Complete	3.g995	179.7	132	https://v10-1.orthodb.org/?query=29735at4891	Acyl-CoA N-acyltransferase
29747at4891	Complete	38.g4291	491	319	https://v10-1.orthodb.org/?query=29747at4891	DnaJ domain
29770at4891	Missing
29872at4891	Complete	17.g3260	201	204	https://v10-1.orthodb.org/?query=29872at4891	Protein transport protein BOS1
29876at4891	Complete	18.g3375	141.8	162	https://v10-1.orthodb.org/?query=29876at4891	NAD(P)-binding domain superfamily
29886at4891	Complete	34.g4173	351.2	317	https://v10-1.orthodb.org/?query=29886at4891	ABT1/Esf2
29887at4891	Missing
29906at4891	Missing
29932at4891	Complete	17.g3277	614.7	579	https://v10-1.orthodb.org/?query=29932at4891	NUC153
29936at4891	Complete	54.g4523	294	258	https://v10-1.orthodb.org/?query=29936at4891	25S rRNA (Uridine(2634)-N(3))-methyltransferase
29961at4891	Complete	13.g2905	176.2	251	https://v10-1.orthodb.org/?query=29961at4891	LsmAD domain
29963at4891	Complete	7.g2039	401.4	558	https://v10-1.orthodb.org/?query=29963at4891	Conserved oligomeric Golgi complex subunit 6
29978at4891	Complete	1.g224	231.1	197	https://v10-1.orthodb.org/?query=29978at4891	Longin domain
29979at4891	Complete	19.g3421	151.7	140	https://v10-1.orthodb.org/?query=29979at4891	Isochorismatase-like
29985at4891	Complete	6.g1842	265	195	https://v10-1.orthodb.org/?query=29985at4891	CTP-dependent diacylglycerol kinase 1
30024at4891	Complete	16.g3205	234.7	186	https://v10-1.orthodb.org/?query=30024at4891	V-type ATPase subunit E
30029at4891	Complete	6.g1801	169.1	162	https://v10-1.orthodb.org/?query=30029at4891	Ribosomal protein S7 domain
30032at4891	Complete	14.g3021	319.5	202	https://v10-1.orthodb.org/?query=30032at4891	Phosphoadenosine phosphosulphate reductase
30033at4891	Complete	12.g2754	263.9	174	https://v10-1.orthodb.org/?query=30033at4891	Methyltransferase type 11
30088at4891	Missing
30090at4891	Missing
30108at4891	Complete	23.g3710	261.6	203	https://v10-1.orthodb.org/?query=30108at4891	PPM-type phosphatase domain
30116at4891	Complete	19.g3473	285.3	230	https://v10-1.orthodb.org/?query=30116at4891	RNA-binding domain superfamily
30149at4891	Missing
30222at4891	Complete	11.g2663	278.8	153	https://v10-1.orthodb.org/?query=30222at4891	Mitochondrial import inner membrane translocase subunit TIM22
30264at4891	Complete	8.g2056	212.6	283	https://v10-1.orthodb.org/?query=30264at4891	Sister chromatid cohesion protein Dcc1
30295at4891	Complete	7.g2001	210.1	146	https://v10-1.orthodb.org/?query=30295at4891	Bet3 family
30313at4891	Missing
30348at4891	Complete	1.g401	172	177	https://v10-1.orthodb.org/?query=30348at4891	RNA-binding domain superfamily
30352at4891	Complete	3.g905	270.3	186	https://v10-1.orthodb.org/?query=30352at4891	Thioredoxin-like protein
30370at4891	Complete	16.g3218	166	106	https://v10-1.orthodb.org/?query=30370at4891	Atypical dual-specificity phosphatase Siw14-like
30371at4891	Missing
30376at4891	Missing
30401at4891	Complete	5.g1472	129.8	147	https://v10-1.orthodb.org/?query=30401at4891	Ribosomal protein
30413at4891	Complete	3.g1166	169.1	162	https://v10-1.orthodb.org/?query=30413at4891	PIH1
30423at4891	Missing
30441at4891	Complete	29.g3967	207.6	132	https://v10-1.orthodb.org/?query=30441at4891	Protein RER1
30446at4891	Complete	2.g565	214.1	157	https://v10-1.orthodb.org/?query=30446at4891	DNA replication complex GINS protein PSF2
30456at4891	Complete	2.g550	213.1	161	https://v10-1.orthodb.org/?query=30456at4891	Protein-lysine N-methyltransferase EFM5
30515at4891	Complete	3.g1147	124.2	139	https://v10-1.orthodb.org/?query=30515at4891	Polynucleotide 3'-phosphatase
30524at4891	Missing
30529at4891	Complete	14.g2931	279.1	283	https://v10-1.orthodb.org/?query=30529at4891	UAA transporter
30539at4891	Missing
30558at4891	Complete	21.g3560	290	554	https://v10-1.orthodb.org/?query=30558at4891	Tetratricopeptide-like helical domain superfamily
30563at4891	Missing
30572at4891	Complete	13.g2853	270.8	298	https://v10-1.orthodb.org/?query=30572at4891	Cell division control protein
30591at4891	Complete	5.g1577	218.5	140	https://v10-1.orthodb.org/?query=30591at4891	Signal peptidase complex catalytic subunit SEC11
30597at4891	Complete	2.g661	188.2	146	https://v10-1.orthodb.org/?query=30597at4891	Inosine triphosphate pyrophosphatase
30599at4891	Complete	28.g3937	318.3	164	https://v10-1.orthodb.org/?query=30599at4891	Adenylyl-sulfate kinase
30603at4891	Complete	19.g3430	247.1	161	https://v10-1.orthodb.org/?query=30603at4891	GOLD domain
30604at4891	Complete	4.g1320	213.5	150	https://v10-1.orthodb.org/?query=30604at4891	Snf7 family
30642at4891	Complete	29.g3983	387.7	346	https://v10-1.orthodb.org/?query=30642at4891	LDB19
30662at4891	Missing
30667at4891	Missing
30675at4891	Complete	14.g2943	155.3	230	https://v10-1.orthodb.org/?query=30675at4891	Nucleic acid-binding
30691at4891	Complete	46.g4459	160.2	123	https://v10-1.orthodb.org/?query=30691at4891	Acyl-CoA N-acyltransferase
30706at4891	Complete	11.g2559	176.6	221	https://v10-1.orthodb.org/?query=30706at4891	Golgi SNAP receptor complex member 1
30714at4891	Complete	11.g2552	218.9	188	https://v10-1.orthodb.org/?query=30714at4891	6-Phosphogluconolactonase
30752at4891	Complete	2.g796	208	207	https://v10-1.orthodb.org/?query=30752at4891	Transcription initiation factor TFIID component TAF4
30846at4891	Complete	11.g2594	273.8	168	https://v10-1.orthodb.org/?query=30846at4891	Ran binding domain
30857at4891	Complete	12.g2698	144.1	181	https://v10-1.orthodb.org/?query=30857at4891	CAP Gly-rich domain
30869at4891	Complete	2.g500	264.7	221	https://v10-1.orthodb.org/?query=30869at4891	Mitochondrial glycine transporter
30904at4891	Complete	15.g3073	234.1	193	https://v10-1.orthodb.org/?query=30904at4891	THUMP domain
30938at4891	Complete	20.g3541	184.7	195	https://v10-1.orthodb.org/?query=30938at4891	tRNA (guanine-N(7)-)-methyltransferase non-catalytic subunit
30941at4891	Complete	14.g2970	323.6	288	https://v10-1.orthodb.org/?query=30941at4891	SH3 domain
30948at4891	Complete	15.g3095	192.5	115	https://v10-1.orthodb.org/?query=30948at4891	AP complex subunit sigma
30988at4891	Complete	3.g1121	385	270	https://v10-1.orthodb.org/?query=30988at4891	Leucine-rich repeat
31011at4891	Complete	11.g2616	197.2	217	https://v10-1.orthodb.org/?query=31011at4891	U4/U6 small nuclear ribonucleoprotein Prp3
31017at4891	Missing
31052at4891	Complete	26.g3867	134.8	144	https://v10-1.orthodb.org/?query=31052at4891	Nucleoside triphosphate pyrophosphatase Maf-like protein
31067at4891	Complete	27.g3910	215.3	233	https://v10-1.orthodb.org/?query=31067at4891	Pex19 protein
31102at4891	Missing
31115at4891	Missing
31218at4891	Complete	8.g2057	234.5	222	https://v10-1.orthodb.org/?query=31218at4891	Ribosomal protein L30
31245at4891	Missing
31256at4891	Complete	25.g3808	140.5	132	https://v10-1.orthodb.org/?query=31256at4891	Mitochondrial import inner membrane translocase subunit Tim21
31261at4891	Complete	1.g375	145.8	141	https://v10-1.orthodb.org/?query=31261at4891	HotDog domain superfamily
31279at4891	Complete	7.g2027	193.9	177	https://v10-1.orthodb.org/?query=31279at4891	Mitochondrial carrier protein
31295at4891	Complete	1.g102	129.2	118	https://v10-1.orthodb.org/?query=31295at4891	Nascent polypeptide-associated complex NAC domain
31306at4891	Complete	1.g80	279.3	162	https://v10-1.orthodb.org/?query=31306at4891	Synaptobrevin
31320at4891	Complete	7.g1986	254.1	160	https://v10-1.orthodb.org/?query=31320at4891	Ubiquitin-conjugating enzyme
31321at4891	Complete	5.g1595	113.2	140	https://v10-1.orthodb.org/?query=31321at4891	Ribonuclease III domain
31342at4891	Missing
31360at4891	Missing
31367at4891	Complete	12.g2690	205.5	219	https://v10-1.orthodb.org/?query=31367at4891	Fe-S cluster assembly protein DRE2
31371at4891	Missing
31374at4891	Complete	13.g2840	91.2	111	https://v10-1.orthodb.org/?query=31374at4891	Fat storage-inducing transmembrane protein
31397at4891	Missing
31398at4891	Complete	2.g667	223.8	135	https://v10-1.orthodb.org/?query=31398at4891	Ribosomal protein L13
31405at4891	Complete	3.g1087	202	110	https://v10-1.orthodb.org/?query=31405at4891	Transcriptional activator
31406at4891	Complete	8.g2142	203.5	152	https://v10-1.orthodb.org/?query=31406at4891	RNA polymerase II subunit A
31408at4891	Missing
31429at4891	Missing
31434at4891	Complete	10.g2465	134.7	211	https://v10-1.orthodb.org/?query=31434at4891	Mannose-6-phosphate receptor binding domain superfamily
31476at4891	Missing
31512at4891	Missing
31544at4891	Complete	7.g1918	393.2	344	https://v10-1.orthodb.org/?query=31544at4891	Helicase
31564at4891	Complete	1.g220	203.3	123	https://v10-1.orthodb.org/?query=31564at4891	EF-hand domain
31569at4891	Fragmented	37.g4267	158.2	97	https://v10-1.orthodb.org/?query=31569at4891	Ubiquitin-conjugating enzyme
31628at4891	Missing
31633at4891	Complete	14.g3015	188.8	139	https://v10-1.orthodb.org/?query=31633at4891	1
31636at4891	Missing
31637at4891	Missing
31650at4891	Complete	4.g1383	336.8	203	https://v10-1.orthodb.org/?query=31650at4891	Gdt1 family
31657at4891	Complete	10.g2460	207.1	100	https://v10-1.orthodb.org/?query=31657at4891	Ubiquitin-conjugating enzyme E2
31659at4891	Complete	3.g1078	212.9	214	https://v10-1.orthodb.org/?query=31659at4891	Inner membrane mitoribosome receptor Mba1
31662at4891	Missing
31685at4891	Complete	17.g3259	258.9	163	https://v10-1.orthodb.org/?query=31685at4891	Coiled-coil domain-containing protein 90-like
31692at4891	Complete	3.g1015	186.6	195	https://v10-1.orthodb.org/?query=31692at4891	MICOS complex subunit
31700at4891	Missing
31701at4891	Complete	34.g4167	156.8	145	https://v10-1.orthodb.org/?query=31701at4891	Ribosomal protein L28/L24
31712at4891	Fragmented	6.g1836	78.7	77	https://v10-1.orthodb.org/?query=31712at4891	K Homology domain
31718at4891	Missing
31722at4891	Complete	45.g4432	179.8	204	https://v10-1.orthodb.org/?query=31722at4891	TAP46-like protein
31728at4891	Complete	24.g3764	94.4	121	https://v10-1.orthodb.org/?query=31728at4891	NT-type C2 domain
31733at4891	Complete	14.g3008	191.8	359	https://v10-1.orthodb.org/?query=31733at4891	Ribosomal RNA-processing protein 14
31822at4891	Complete	6.g1805	209.1	161	https://v10-1.orthodb.org/?query=31822at4891	Lumazine-binding domain
31855at4891	Complete	3.g850	170.9	223	https://v10-1.orthodb.org/?query=31855at4891	Nucleotide exchange factor SIL1
31879at4891	Complete	11.g2562	162.3	171	https://v10-1.orthodb.org/?query=31879at4891	Mitochondrial glycoprotein
31913at4891	Complete	10.g2467	298.3	299	https://v10-1.orthodb.org/?query=31913at4891	PSP
31926at4891	Complete	4.g1390	310.2	161	https://v10-1.orthodb.org/?query=31926at4891	Ribosomal protein L22/L17
31961at4891	Complete	8.g2104	308.7	208	https://v10-1.orthodb.org/?query=31961at4891	Ubiquinone biosynthesis protein Coq4
31994at4891	Complete	30.g3996	163.6	115	https://v10-1.orthodb.org/?query=31994at4891	Cytochrome c oxidase subunit IV family
31995at4891	Complete	20.g3536	263.7	151	https://v10-1.orthodb.org/?query=31995at4891	Translationally controlled tumour protein
32000at4891	Complete	20.g3507	220.5	151	https://v10-1.orthodb.org/?query=32000at4891	Rho protein GDP-dissociation inhibitor
32004at4891	Missing
32005at4891	Complete	1.g250	184.9	151	https://v10-1.orthodb.org/?query=32005at4891	Thymidylate kinase
32012at4891	Complete	1.g120	246.8	190	https://v10-1.orthodb.org/?query=32012at4891	Luc7-related
32025at4891	Complete	27.g3909	237.2	133	https://v10-1.orthodb.org/?query=32025at4891	Ubiquitin-conjugating enzyme
32081at4891	Complete	1.g400	354	246	https://v10-1.orthodb.org/?query=32081at4891	Transcription elongation factor S-II
32134at4891	Complete	11.g2545	215.3	226	https://v10-1.orthodb.org/?query=32134at4891	rRNA biogenesis protein RRP36
32137at4891	Complete	44.g4414	336.3	240	https://v10-1.orthodb.org/?query=32137at4891	Ubiquitin domain
32146at4891	Complete	2.g831	128.2	138	https://v10-1.orthodb.org/?query=32146at4891	Nucleoporin Nup49
32155at4891	Complete	8.g2171	181	353	https://v10-1.orthodb.org/?query=32155at4891	Exocyst complex component Sec3
32172at4891	Complete	7.g1933	351.4	179	https://v10-1.orthodb.org/?query=32172at4891	Small GTPase
32213at4891	Complete	9.g2291	225.2	148	https://v10-1.orthodb.org/?query=32213at4891	ATP synthase subunit d
32220at4891	Complete	2.g842	289.8	142	https://v10-1.orthodb.org/?query=32220at4891	Ubiquitin-conjugating enzyme E2
32226at4891	Complete	15.g3136	163.8	264	https://v10-1.orthodb.org/?query=32226at4891	RNA polymerase II associated factor Paf1
32228at4891	Complete	16.g3226	249.2	167	https://v10-1.orthodb.org/?query=32228at4891	Snf7 family
32235at4891	Complete	47.g4472	234.1	175	https://v10-1.orthodb.org/?query=32235at4891	Ribosomal protein L22/L17
32238at4891	Missing
32270at4891	Missing
32312at4891	Complete	1.g138	260.6	420	https://v10-1.orthodb.org/?query=32312at4891	Exocyst complex component Exo84
32319at4891	Complete	9.g2304	203.5	120	https://v10-1.orthodb.org/?query=32319at4891	SKP1 component
32329at4891	Missing
32341at4891	Complete	13.g2860	182.5	201	https://v10-1.orthodb.org/?query=32341at4891	Ribokinase
32346at4891	Complete	18.g3388	226.4	264	https://v10-1.orthodb.org/?query=32346at4891	Proteasome component (PCI) domain
32367at4891	Missing
32435at4891	Complete	1.g89	228.1	240	https://v10-1.orthodb.org/?query=32435at4891	NEDD8-activating enzyme E1 regulatory subunit
32475at4891	Missing
32490at4891	Complete	16.g3213	277.1	158	https://v10-1.orthodb.org/?query=32490at4891	Mitochondrial import inner membrane translocase subunit TIM23
32508at4891	Complete	12.g2760	251.3	158	https://v10-1.orthodb.org/?query=32508at4891	MOB kinase activator family
32519at4891	Complete	6.g1796	324.5	174	https://v10-1.orthodb.org/?query=32519at4891	Uridylate kinase
32529at4891	Complete	12.g2705	284.9	298	https://v10-1.orthodb.org/?query=32529at4891	GPI transamidase subunit PIG-U
32545at4891	Complete	12.g2738	171.5	121	https://v10-1.orthodb.org/?query=32545at4891	GAF domain
32546at4891	Complete	4.g1443	292	146	https://v10-1.orthodb.org/?query=32546at4891	Ribosomal protein L5
32549at4891	Duplicated	6.g1795	181.7	151	https://v10-1.orthodb.org/?query=32549at4891	Peptidyl-prolyl cis-trans isomerase
32549at4891	Duplicated	5.g1494	170.5	150	https://v10-1.orthodb.org/?query=32549at4891	Peptidyl-prolyl cis-trans isomerase
32582at4891	Complete	1.g25	267.2	140	https://v10-1.orthodb.org/?query=32582at4891	V-ATPase proteolipid subunit
32607at4891	Missing
32632at4891	Complete	4.g1261	290.4	383	https://v10-1.orthodb.org/?query=32632at4891	DNA-binding RFX-type winged-helix domain
32672at4891	Complete	25.g3798	193.6	125	https://v10-1.orthodb.org/?query=32672at4891	Zinc finger C2H2-type
32712at4891	Complete	5.g1521	279.7	249	https://v10-1.orthodb.org/?query=32712at4891	Ribosomal protein L24e/L24 superfamily
32745at4891	Complete	4.g1440	139.2	188	https://v10-1.orthodb.org/?query=32745at4891	Twinfilin
32761at4891	Complete	34.g4159	200.1	293	https://v10-1.orthodb.org/?query=32761at4891	Winged helix-like DNA-binding domain superfamily
32785at4891	Missing
32812at4891	Missing
32823at4891	Complete	12.g2703	183.7	90	https://v10-1.orthodb.org/?query=32823at4891	DNA-directed RNA polymerase
32845at4891	Missing
32853at4891	Complete	35.g4204	163.2	109	https://v10-1.orthodb.org/?query=32853at4891	EF-hand domain
32856at4891	Missing
32872at4891	Complete	4.g1264	153.9	115	https://v10-1.orthodb.org/?query=32872at4891	Prefoldin
32892at4891	Complete	21.g3563	191.5	187	https://v10-1.orthodb.org/?query=32892at4891	Enolase-phosphatase E1
32898at4891	Complete	1.g333	199.5	148	https://v10-1.orthodb.org/?query=32898at4891	GINS complex
32901at4891	Complete	1.g378	227.3	334	https://v10-1.orthodb.org/?query=32901at4891	Origin recognition complex
32984at4891	Missing
32986at4891	Complete	3.g854	161.3	193	https://v10-1.orthodb.org/?query=32986at4891	Regulator of chromosome condensation 1/beta-lactamase-inhibitor protein II
33004at4891	Missing
33025at4891	Complete	38.g4290	277	180	https://v10-1.orthodb.org/?query=33025at4891	Ribosome maturation protein SBDS
33057at4891	Missing
33075at4891	Complete	46.g4458	375.5	239	https://v10-1.orthodb.org/?query=33075at4891	Proliferating cell nuclear antigen
33087at4891	Complete	16.g3191	153.5	173	https://v10-1.orthodb.org/?query=33087at4891	WD40-repeat-containing domain
33117at4891	Complete	1.g197	251.1	124	https://v10-1.orthodb.org/?query=33117at4891	Ribosomal protein S13/S15
33118at4891	Complete	7.g1974	142.1	113	https://v10-1.orthodb.org/?query=33118at4891	Glucosamine 6-phosphate N-acetyltransferase
33119at4891	Complete	4.g1396	266.7	131	https://v10-1.orthodb.org/?query=33119at4891	Mitochondrial import inner membrane translocase subunit TIM17
33121at4891	Complete	29.g3990	169	118	https://v10-1.orthodb.org/?query=33121at4891	Phosphotyrosine protein phosphatase I
33122at4891	Missing
33197at4891	Complete	1.g142	175.3	143	https://v10-1.orthodb.org/?query=33197at4891	HAD superfamily
33198at4891	Complete	6.g1750	137.7	141	https://v10-1.orthodb.org/?query=33198at4891	AMMECR1
33220at4891	Complete	8.g2204	105.5	96	https://v10-1.orthodb.org/?query=33220at4891	RNA polymerase subunit RPB4/RPC9
33224at4891	Complete	16.g3170	242.6	128	https://v10-1.orthodb.org/?query=33224at4891	Nucleoside diphosphate kinase
33227at4891	Missing
33264at4891	Fragmented	6.g1819	98.4	99	https://v10-1.orthodb.org/?query=33264at4891	EB1
33306at4891	Missing
33312at4891	Complete	38.g4278	277.3	192	https://v10-1.orthodb.org/?query=33312at4891	von Willebrand factor A-like domain superfamily
33317at4891	Complete	3.g1155	142.6	213	https://v10-1.orthodb.org/?query=33317at4891	SWR1-complex protein 5
33343at4891	Complete	11.g2651	238.6	140	https://v10-1.orthodb.org/?query=33343at4891	6
33349at4891	Fragmented	1.g412	163.4	111	https://v10-1.orthodb.org/?query=33349at4891	NUDIX hydrolase domain
33351at4891	Complete	2.g655	292.9	166	https://v10-1.orthodb.org/?query=33351at4891	Guanylate kinase
33356at4891	Complete	8.g2083	316.8	166	https://v10-1.orthodb.org/?query=33356at4891	Small GTPase
33361at4891	Missing
33386at4891	Missing
33387at4891	Complete	16.g3163	129.6	122	https://v10-1.orthodb.org/?query=33387at4891	Actin-related protein 2/3 complex subunit 5
33397at4891	Complete	2.g747	243.9	256	https://v10-1.orthodb.org/?query=33397at4891	GTP binding domain
33398at4891	Complete	30.g4016	205.4	137	https://v10-1.orthodb.org/?query=33398at4891	Cytochrome oxidase assembly protein 1
33429at4891	Complete	16.g3154	171.3	170	https://v10-1.orthodb.org/?query=33429at4891	TMEM33/Pom33 family
33444at4891	Missing
33503at4891	Complete	8.g2093	93.7	149	https://v10-1.orthodb.org/?query=33503at4891	Mitochondrial outer membrane transport complex Sam37/metaxin
33522at4891	Complete	5.g1624	143.1	125	https://v10-1.orthodb.org/?query=33522at4891	Putative mitochondrial outer membrane protein
33531at4891	Complete	12.g2692	65.2	117	https://v10-1.orthodb.org/?query=33531at4891	Ribosomal protein L20
33542at4891	Fragmented	3.g927	143.5	126	https://v10-1.orthodb.org/?query=33542at4891	Calcineurin-like phosphoesterase domain
33557at4891	Complete	1.g65	401.9	282	https://v10-1.orthodb.org/?query=33557at4891	SNARE
33577at4891	Complete	12.g2765	483.8	393	https://v10-1.orthodb.org/?query=33577at4891	Cdc37
33590at4891	Complete	2.g759	231.9	387	https://v10-1.orthodb.org/?query=33590at4891	Zinc finger
33600at4891	Complete	3.g857	220.2	305	https://v10-1.orthodb.org/?query=33600at4891	Ribosome biogenesis protein NOP53
33603at4891	Complete	8.g2130	195.4	120	https://v10-1.orthodb.org/?query=33603at4891	Peptidyl-tRNA hydrolase II domain superfamily
33608at4891	Fragmented	46.g4457	190	378	https://v10-1.orthodb.org/?query=33608at4891	Autophagy-related protein 11
33646at4891	Complete	10.g2533	322.7	229	https://v10-1.orthodb.org/?query=33646at4891	Cyclin-like
33647at4891	Missing
33667at4891	Missing
33668at4891	Missing
33683at4891	Complete	14.g3020	151.1	158	https://v10-1.orthodb.org/?query=33683at4891	PDZ domain
33709at4891	Complete	6.g1869	143.7	110	https://v10-1.orthodb.org/?query=33709at4891	MD-2-related lipid-recognition domain
33718at4891	Missing
33738at4891	Complete	3.g965	399.1	333	https://v10-1.orthodb.org/?query=33738at4891	Mitochondrial import inner membrane translocase subunit Tim54
33753at4891	Complete	2.g485	156	127	https://v10-1.orthodb.org/?query=33753at4891	RNA polymerase
33763at4891	Complete	6.g1705	101.8	84	https://v10-1.orthodb.org/?query=33763at4891	Ribosomal protein L27/L41
33809at4891	Complete	23.g3685	159.9	115	https://v10-1.orthodb.org/?query=33809at4891	Polysaccharide biosynthesis domain
33842at4891	Complete	2.g805	202.9	217	https://v10-1.orthodb.org/?query=33842at4891	Proteasome assembly chaperone 2
33875at4891	Complete	1.g171	120.3	111	https://v10-1.orthodb.org/?query=33875at4891	Prefoldin
33887at4891	Complete	3.g1023	246.3	177	https://v10-1.orthodb.org/?query=33887at4891	Mitochondrial homologous recombination protein 1
33944at4891	Missing
33952at4891	Complete	2.g712	200.3	168	https://v10-1.orthodb.org/?query=33952at4891	Ribosome biogenesis protein Nop16
33993at4891	Missing
33999at4891	Complete	21.g3551	131.1	106	https://v10-1.orthodb.org/?query=33999at4891	Cytochrome c oxidase
34011at4891	Complete	28.g3938	281.8	188	https://v10-1.orthodb.org/?query=34011at4891	Snf7 family
34017at4891	Complete	1.g64	244.6	180	https://v10-1.orthodb.org/?query=34017at4891	Snf7 family
34026at4891	Complete	2.g548	293.1	252	https://v10-1.orthodb.org/?query=34026at4891	G-patch domain
34037at4891	Missing
34052at4891	Missing
34069at4891	Complete	1.g225	163.7	160	https://v10-1.orthodb.org/?query=34069at4891	Ribosome recycling factor
34109at4891	Complete	3.g860	162.6	474	https://v10-1.orthodb.org/?query=34109at4891	GRIP-related Arf-binding domain
34113at4891	Complete	5.g1647	375.7	385	https://v10-1.orthodb.org/?query=34113at4891	RNA polymerase II-associated protein 1
34138at4891	Complete	2.g480	139	180	https://v10-1.orthodb.org/?query=34138at4891	Domain of unknown function DUF2407 C-terminal
34147at4891	Missing
34170at4891	Missing
34188at4891	Complete	11.g2679	109.2	152	https://v10-1.orthodb.org/?query=34188at4891	Leucine-rich repeat
34235at4891	Missing
34291at4891	Complete	25.g3815	193.2	158	https://v10-1.orthodb.org/?query=34291at4891	NAD(P)H-hydrate epimerase
34294at4891	Missing
34307at4891	Missing
34318at4891	Complete	32.g4085	137.8	125	https://v10-1.orthodb.org/?query=34318at4891	54S ribosomal protein L25
34341at4891	Missing
34345at4891	Complete	24.g3765	231.2	134	https://v10-1.orthodb.org/?query=34345at4891	MIP18 family-like
34378at4891	Complete	4.g1361	193.5	205	https://v10-1.orthodb.org/?query=34378at4891	Zinc finger
34416at4891	Complete	5.g1498	210.5	170	https://v10-1.orthodb.org/?query=34416at4891	Vesicle transport v-SNARE
34449at4891	Complete	43.g4412	190.9	217	https://v10-1.orthodb.org/?query=34449at4891	Nucleoporin Nup54
34458at4891	Missing
34467at4891	Missing
34470at4891	Complete	23.g3689	212.7	150	https://v10-1.orthodb.org/?query=34470at4891	Inorganic phosphate transport PHO88
34512at4891	Missing
34514at4891	Missing
34531at4891	Missing
34547at4891	Complete	2.g645	175.5	257	https://v10-1.orthodb.org/?query=34547at4891	SNARE
34586at4891	Complete	32.g4083	169.4	118	https://v10-1.orthodb.org/?query=34586at4891	ATP synthase
34589at4891	Complete	5.g1456	254.9	145	https://v10-1.orthodb.org/?query=34589at4891	EF-hand domain
34595at4891	Complete	10.g2480	214	165	https://v10-1.orthodb.org/?query=34595at4891	Formyl transferase
34600at4891	Complete	30.g4013	180.8	116	https://v10-1.orthodb.org/?query=34600at4891	Zinc finger C2H2 superfamily
34687at4891	Complete	37.g4270	177.3	133	https://v10-1.orthodb.org/?query=34687at4891	LSM domain
34715at4891	Complete	21.g3591	150.9	198	https://v10-1.orthodb.org/?query=34715at4891	Maintenance of telomere capping protein 4
34739at4891	Complete	53.g4509	260.1	178	https://v10-1.orthodb.org/?query=34739at4891	Peripheral subunit-binding domain
34763at4891	Complete	7.g1964	182.1	118	https://v10-1.orthodb.org/?query=34763at4891	Erg28
34789at4891	Complete	35.g4200	81	146	https://v10-1.orthodb.org/?query=34789at4891	Mitochondrial peculiar membrane protein 1
34811at4891	Complete	5.g1525	109.6	104	https://v10-1.orthodb.org/?query=34811at4891	Rhodanese-like domain
34813at4891	Missing
34824at4891	Missing
34835at4891	Missing
34839at4891	Complete	14.g2991	159.5	121	https://v10-1.orthodb.org/?query=34839at4891	Transcription factor IIA
34849at4891	Complete	33.g4135	198.1	124	https://v10-1.orthodb.org/?query=34849at4891	Multiprotein-bridging factor 1
34895at4891	Missing
34901at4891	Complete	3.g999	286.1	210	https://v10-1.orthodb.org/?query=34901at4891	Transcription factor IIS
34922at4891	Complete	1.g294	187.5	106	https://v10-1.orthodb.org/?query=34922at4891	Ribosomal protein S12
34959at4891	Missing
35014at4891	Complete	8.g2087	88.3	176	https://v10-1.orthodb.org/?query=35014at4891	Transcription factor Opi1
35020at4891	Complete	2.g669	200.4	156	https://v10-1.orthodb.org/?query=35020at4891	Ribosomal protein L23/L15e core domain superfamily
35036at4891	Complete	29.g3974	258.9	224	https://v10-1.orthodb.org/?query=35036at4891	Nucleolar
35040at4891	Complete	1.g411	165	215	https://v10-1.orthodb.org/?query=35040at4891	Tetratricopeptide-like helical domain superfamily
35061at4891	Complete	13.g2903	219.7	106	https://v10-1.orthodb.org/?query=35061at4891	Vacuolar transporter chaperone 1
35062at4891	Complete	4.g1332	185.6	103	https://v10-1.orthodb.org/?query=35062at4891	Ribosomal protein L7Ae/L30e/S12e/Gadd45
35082at4891	Complete	31.g4053	225.2	199	https://v10-1.orthodb.org/?query=35082at4891	Manganese/iron superoxide dismutase
35083at4891	Complete	13.g2862	248.6	218	https://v10-1.orthodb.org/?query=35083at4891	Protein BCP1
35117at4891	Complete	1.g134	226.4	131	https://v10-1.orthodb.org/?query=35117at4891	Cytosine deaminase
35136at4891	Missing
35139at4891	Missing
35160at4891	Complete	2.g597	204.6	146	https://v10-1.orthodb.org/?query=35160at4891	Mitochondrial import protein Pam17
35165at4891	Missing
35193at4891	Missing
35210at4891	Missing
35216at4891	Complete	13.g2874	217.6	122	https://v10-1.orthodb.org/?query=35216at4891	Ribosomal protein S19 conserved site
35223at4891	Complete	6.g1782	104.4	88	https://v10-1.orthodb.org/?query=35223at4891	Ribosomal protein S18
35318at4891	Complete	2.g691	127.2	99	https://v10-1.orthodb.org/?query=35318at4891	Ribosomal protein L14P
35328at4891	Complete	5.g1522	153	97	https://v10-1.orthodb.org/?query=35328at4891	Mitochondrial import inner membrane translocase subunit TIM14
35333at4891	Complete	15.g3074	155.3	125	https://v10-1.orthodb.org/?query=35333at4891	ER membrane protein complex subunit 4
35367at4891	Complete	20.g3515	139.7	190	https://v10-1.orthodb.org/?query=35367at4891	Basic-leucine zipper domain
35426at4891	Missing
35427at4891	Missing
35459at4891	Complete	2.g658	167.7	106	https://v10-1.orthodb.org/?query=35459at4891	Transcription initiation factor TAFII31
35478at4891	Missing
35504at4891	Complete	19.g3482	215.1	128	https://v10-1.orthodb.org/?query=35504at4891	Ribosomal protein L7Ae/L30e/S12e/Gadd45
35506at4891	Complete	15.g3124	118.3	98	https://v10-1.orthodb.org/?query=35506at4891	Uncharacterised protein family UPF0538
35513at4891	Complete	19.g3466	182.9	107	https://v10-1.orthodb.org/?query=35513at4891	Succinate dehydrogenase assembly factor 2
35518at4891	Complete	1.g360	168	112	https://v10-1.orthodb.org/?query=35518at4891	Glycine cleavage system H protein
35584at4891	Complete	2.g802	178.8	105	https://v10-1.orthodb.org/?query=35584at4891	DNA-directed RNA polymerase subunit
35588at4891	Complete	23.g3705	199.2	104	https://v10-1.orthodb.org/?query=35588at4891	Cytochrome c oxidase
35656at4891	Complete	35.g4210	228.3	127	https://v10-1.orthodb.org/?query=35656at4891	Ribosomal protein L18e/L15P
35669at4891	Missing
35670at4891	Complete	12.g2758	239.7	120	https://v10-1.orthodb.org/?query=35670at4891	FeS cluster insertion
35699at4891	Complete	26.g3831	233.2	245	https://v10-1.orthodb.org/?query=35699at4891	DHHA2 domain
35750at4891	Missing
35760at4891	Complete	1.g196	237.4	125	https://v10-1.orthodb.org/?query=35760at4891	Translation initiation factor 1A (eIF-1A)
35771at4891	Fragmented	1.g183	115.5	67	https://v10-1.orthodb.org/?query=35771at4891	Zinc-binding ribosomal protein
35787at4891	Complete	8.g2207	133.5	161	https://v10-1.orthodb.org/?query=35787at4891	rRNA-processing protein EFG1
35796at4891	Missing
35823at4891	Complete	10.g2382	141.9	97	https://v10-1.orthodb.org/?query=35823at4891	Succinate dehydrogenase assembly factor 4
35842at4891	Complete	1.g92	197.5	188	https://v10-1.orthodb.org/?query=35842at4891	Winged helix-like DNA-binding domain superfamily
35844at4891	Missing
35877at4891	Complete	26.g3877	235.6	205	https://v10-1.orthodb.org/?query=35877at4891	Winged helix-like DNA-binding domain superfamily
35904at4891	Complete	4.g1337	156.1	180	https://v10-1.orthodb.org/?query=35904at4891	SNARE
35907at4891	Complete	19.g3443	346.4	373	https://v10-1.orthodb.org/?query=35907at4891	Ribosomal lysine N-methyltransferase 4
35912at4891	Missing
35931at4891	Complete	1.g355	194.6	116	https://v10-1.orthodb.org/?query=35931at4891	Ubiquitin-conjugating enzyme E2
35950at4891	Complete	5.g1652	292	168	https://v10-1.orthodb.org/?query=35950at4891	Ubiquinone biosynthesis protein Coq7
35981at4891	Missing
36033at4891	Complete	30.g3995	313.3	278	https://v10-1.orthodb.org/?query=36033at4891	Mitotic exit network interactor 1
36106at4891	Missing
36113at4891	Complete	18.g3337	167.8	106	https://v10-1.orthodb.org/?query=36113at4891	Profilin
36167at4891	Complete	9.g2348	232	198	https://v10-1.orthodb.org/?query=36167at4891	Nucleosome assembly protein (NAP)
36168at4891	Complete	24.g3719	227.9	210	https://v10-1.orthodb.org/?query=36168at4891	Eukaryotic translation initiation factor 3-like domain superfamily
36186at4891	Complete	5.g1514	175.4	215	https://v10-1.orthodb.org/?query=36186at4891	Nse4/EID family
36195at4891	Complete	5.g1539	209.7	136	https://v10-1.orthodb.org/?query=36195at4891	Thioredoxin domain
36239at4891	Complete	29.g3973	126.7	211	https://v10-1.orthodb.org/?query=36239at4891	Zinc finger
36248at4891	Complete	20.g3546	151.2	96	https://v10-1.orthodb.org/?query=36248at4891	Ribosomal protein S13
36258at4891	Missing
36316at4891	Missing
36328at4891	Complete	26.g3883	120.8	137	https://v10-1.orthodb.org/?query=36328at4891	WRB/Get1 family
36350at4891	Complete	1.g217	181.8	109	https://v10-1.orthodb.org/?query=36350at4891	Cytochrome b5-like heme/steroid binding domain
36374at4891	Complete	21.g3562	308.1	233	https://v10-1.orthodb.org/?query=36374at4891	XPC-binding domain
36407at4891	Missing
36448at4891	Complete	7.g1968	211.7	168	https://v10-1.orthodb.org/?query=36448at4891	Ribosomal protein L10P
36485at4891	Complete	26.g3881	162.4	156	https://v10-1.orthodb.org/?query=36485at4891	Co-chaperone Hsc20
36486at4891	Missing
36529at4891	Complete	11.g2637	204.5	158	https://v10-1.orthodb.org/?query=36529at4891	Snf7 family
36572at4891	Complete	28.g3936	127.3	90	https://v10-1.orthodb.org/?query=36572at4891	Ribosomal protein S6
36573at4891	Complete	2.g528	110.4	74	https://v10-1.orthodb.org/?query=36573at4891	Vps72/YL1
36583at4891	Complete	2.g807	186.7	114	https://v10-1.orthodb.org/?query=36583at4891	Ribosomal protein L7/L12
36627at4891	Complete	1.g271	125.6	119	https://v10-1.orthodb.org/?query=36627at4891	Cap-associated protein CAF20
36646at4891	Complete	6.g1852	258	214	https://v10-1.orthodb.org/?query=36646at4891	Snf7 family
36650at4891	Complete	27.g3914	161.3	93	https://v10-1.orthodb.org/?query=36650at4891	Ribosomal protein S10
36716at4891	Complete	21.g3594	222.9	130	https://v10-1.orthodb.org/?query=36716at4891	dUTPase-like
36731at4891	Missing
36787at4891	Complete	6.g1804	159.7	94	https://v10-1.orthodb.org/?query=36787at4891	Ribosomal protein S14
36796at4891	Complete	29.g3963	198.5	111	https://v10-1.orthodb.org/?query=36796at4891	Nuclear transport factor 2
36811at4891	Complete	32.g4111	165.9	89	https://v10-1.orthodb.org/?query=36811at4891	DNA-directed RNA polymerase
36821at4891	Complete	5.g1497	244.2	117	https://v10-1.orthodb.org/?query=36821at4891	2Fe-2S ferredoxin-like superfamily
36839at4891	Complete	1.g459	143.8	292	https://v10-1.orthodb.org/?query=36839at4891	Smr domain
36879at4891	Complete	3.g871	157.7	116	https://v10-1.orthodb.org/?query=36879at4891	ATPase
36882at4891	Complete	5.g1552	231.7	123	https://v10-1.orthodb.org/?query=36882at4891	Ribosomal protein L23/L15e core domain superfamily
36885at4891	Complete	4.g1331	244.6	133	https://v10-1.orthodb.org/?query=36885at4891	V-ATPase proteolipid subunit
36899at4891	Complete	11.g2560	241.3	162	https://v10-1.orthodb.org/?query=36899at4891	Sulfhydryl oxidase
36968at4891	Complete	4.g1268	124.3	125	https://v10-1.orthodb.org/?query=36968at4891	Signal transduction histidine kinase
36972at4891	Missing
36980at4891	Fragmented	15.g3033	46.3	90	https://v10-1.orthodb.org/?query=36980at4891	Histone deacetylase complex subunit SAP30/SAP30-like
37011at4891	Complete	6.g1698	251.2	248	https://v10-1.orthodb.org/?query=37011at4891	Mitochondrial distribution and morphology family 33
37075at4891	Complete	3.g902	201.3	141	https://v10-1.orthodb.org/?query=37075at4891	Cytidyltransferase-like domain
37089at4891	Complete	3.g1129	173.8	102	https://v10-1.orthodb.org/?query=37089at4891	Ribosomal protein L31e
37126at4891	Missing
37133at4891	Missing
37136at4891	Complete	3.g987	109.2	85	https://v10-1.orthodb.org/?query=37136at4891	Proteasome maturation factor Ump1
37165at4891	Complete	1.g413	167.8	135	https://v10-1.orthodb.org/?query=37165at4891	EF-hand domain
37187at4891	Complete	8.g2203	148	174	https://v10-1.orthodb.org/?query=37187at4891	Oligosaccharyl transferase complex
37194at4891	Complete	7.g1940	117.5	227	https://v10-1.orthodb.org/?query=37194at4891	DNA-directed RNA polymerase III subunit RPC4
37216at4891	Complete	32.g4095	115.8	101	https://v10-1.orthodb.org/?query=37216at4891	Cytochrome c oxidase assembly protein COX16
37231at4891	Complete	1.g37	189.7	158	https://v10-1.orthodb.org/?query=37231at4891	Pre-rRNA-processing protein TSR2
37266at4891	Complete	5.g1529	106.8	73	https://v10-1.orthodb.org/?query=37266at4891	Transcription elongation factor SPT4
37274at4891	Missing
37305at4891	Complete	13.g2882	146.4	255	https://v10-1.orthodb.org/?query=37305at4891	Protein of unknown function DUF2373
37332at4891	Complete	7.g1943	95.9	130	https://v10-1.orthodb.org/?query=37332at4891	Clathrin light chain
37340at4891	Fragmented	9.g2324	133.4	138	https://v10-1.orthodb.org/?query=37340at4891	Zinc finger
37378at4891	Missing
37386at4891	Complete	18.g3344	162.7	159	https://v10-1.orthodb.org/?query=37386at4891	Ubiquitin carboxyl-terminal hydrolase
37398at4891	Fragmented	33.g4119	218.7	228	https://v10-1.orthodb.org/?query=37398at4891	MICOS complex subunit MIC60
37443at4891	Complete	1.g278	209.9	221	https://v10-1.orthodb.org/?query=37443at4891	N2227-like
37483at4891	Complete	32.g4101	143.2	161	https://v10-1.orthodb.org/?query=37483at4891	N-(5'-phosphoribosyl)anthranilate isomerase
37540at4891	Complete	10.g2438	375.5	283	https://v10-1.orthodb.org/?query=37540at4891	SURF1-like protein
37570at4891	Fragmented	22.g3642	78.7	89	https://v10-1.orthodb.org/?query=37570at4891	Glutaredoxin
37574at4891	Complete	3.g889	162.3	237	https://v10-1.orthodb.org/?query=37574at4891	Protein of unknown function DUF5427
37581at4891	Complete	6.g1839	108.7	157	https://v10-1.orthodb.org/?query=37581at4891	General transcription factor TFIIH
37593at4891	Complete	18.g3385	252.5	318	https://v10-1.orthodb.org/?query=37593at4891	tRNA-splicing endonuclease
37625at4891	Complete	5.g1517	248.9	165	https://v10-1.orthodb.org/?query=37625at4891	SUI1 domain
[truncated: 146 more rows]
